# Supplementary material for: SNP-SNP interaction analysis of NF-κB signaling pathway on breast cancer survival
Source: Oncotarget. 2015 Jul 22;6(35):37979–94. doi: 10.18632/oncotarget.4991 (PMC4741978; doi:10.18632/oncotarget.4991)
Supplement: Supplementary file 2 [file oncotarget-06-37979-s002.xlsx]

## Sheet: Sheet1
Supplementary Table 1. List of contributing studies
Study	Abbreviation	Country	Total Cases*	Age range			Study design
Australian Breast Cancer Family Study	ABCFS	Australia	1610	23	-	69	Population-based case-control study
Amsterdam Breast Cancer Study	ABCS	Netherlands	1716	23	-	50	Hospital-based consecutive cases; population-based controls
Bavarian Breast Cancer Cases and Controls	BBCC	Germany	1443	22	-	96	Hospital based cases; population based controls
Breast Cancer Study of the University of Heidelberg	BSUCH	Germany	1114	25	-	89	Hospital based cases;healthy blood donator controls
Copenhagen General Population Study	CGPS	Denmark	3363	26	-	100	Population-based
ESTHER Breast Cancer Study	ESTHER	Germany	757	30	-	81	Population-based case-control study
Helsinki Breast Cancer Study	HEBCS	Finland	2404	22	-	96	Hospital-based case-control study + additional familial cases
Karolinska Breast Cancer Study	KARBAC	Sweden	832	24	-	88	Population and hospital-based cases; geographically matched controls
Kuopio Breast Cancer Project	KBCP	Finland	514	23	-	92	Population-based prospective clinical cohort
Kathleen Cuningham Foundation Consortium for research into Familial Breast Cancer/Australian Ovarian Cancer Study	KConFab/AOCS	Australia and New Zeland	631	19	-	78	Clinic-based recruitment of familial breast cancer patients (cases); population-based case-control study of ovarian cancer (controls only)
Leuven Multidisciplinary Breast Centre	LMBC	Belgium	2035	21	-	95	Hospital-based case-control study
Mammary Carcinoma Risk Factor Investigation	MARIE	Germany	3813 with questionnaire, 2768 with questionnaire + blood	50	-	74	Population-based case-control study
Mayo Clinic Breast Cancer Study	MCBCS	USA	1807	22	-	89	Hospital-based case-control study
Melbourne Collaborative Cohort Study	MCCS	Australia	1234	30	-	82	Population-based prospective cohort study
Multi-ethnic Cohort	MEC	USA	873	46	-	82	Prospective cohort study: nested case-control
Oulu Breast Cancer Study	OBCS	Finland	544	28	-	92	Hospital-based case-control study
Ontario Familial Breast Cancer Registry	OFBCR	Canada	1424	22	-	81	Population-based familial case-control study
Leiden University Medical Centre Breast Cancer Study	ORIGO	Netherlands	1456	22	-	88	Hospital-based prospective cohort study
NCI Polish Breast Cancer Study	PBCS	Poland	2136	27	-	75	Population-based case-control study
Karolinska Mammography Project for Risk Prediction of Breast Cancer - prevalent cases	pKARMA	Sweden	5838	25	-	79	Case-control study
Rotterdam Breast Cancer Study	RBCS	Netherlands	791	18	-	84	Hospital based case-control study, Rotterdam area
Singapore and Sweden Breast Cancer Study	SASBAC	Sweden	1701	50	-	74	Population-based case-control study
Sheffield Breast Cancer Study	SBCS	UK	1266	29	-	93	Hospital-based case-control study
Study of Epidemiology and Risk factors in Cancer Heredity	SEARCH	UK	7093	23	-	69	Population-based case-control study
*Only cases with known European ethnicity were included in the analyses
