# Supplementary material for: SNP-SNP interaction analysis of NF-κB signaling pathway on breast cancer survival
Source: Oncotarget. 2015 Jul 22;6(35):37979–94. doi: 10.18632/oncotarget.4991 (PMC4741978; doi:10.18632/oncotarget.4991)
Supplement: Supplementary file 3 [file oncotarget-06-37979-s003.xlsx]

## Sheet: Univariate
Supplementary Table 2. Univariate Cox’ regression analyses by 917 studied SNPs for 10-year overall survival.
SNP_ID	Add_HR	Add_95lo	Add_95hi	Add_pval	Rec_HR	Rec_95lo	Rec_95hi	Rec_pval	Dom_HR	Dom_95lo	Dom_95hi	Dom_pval	Total_Events
rs4227	0.950417	0.901735	1.00173	0.058008	0.803972	0.70322	0.919158	0.00140358	0.977195	0.91441	1.04429	0.495953	3509
rs432251	0.956724	0.892673	1.02537	0.210824	0.982654	0.909513	1.06168	0.657485	0.695181	0.555989	0.86922	0.00142519	3519
rs3093661	1.25483	1.0904	1.44404	0.00153628	1.26603	1.0946	1.4643	0.00148472	1.37833	0.572978	3.31564	0.473705	3521
rs11542844	1.2068	1.07178	1.35883	0.00190311	1.21282	1.07231	1.37174	0.00213153	1.42984	0.680106	3.00608	0.345613	3521
rs28732144	1.24708	1.08174	1.43769	0.00234538	1.25926	1.08675	1.45915	0.00216515	1.30628	0.54297	3.14267	0.550831	3521
rs4149573	0.898548	0.827229	0.976016	0.0112349	0.471464	0.288382	0.770776	0.00271686	0.915528	0.838426	0.999721	0.0492768	3521
rs16845585	0.872323	0.792733	0.959903	0.00513717	1.03804	0.652917	1.65033	0.874594	0.858148	0.776005	0.948987	0.00288335	3521
rs12959396	1.06215	1.01387	1.11273	0.0110804	1.04649	0.967128	1.13236	0.258776	1.11908	1.03838	1.20606	0.00321656	3521
rs5743305	0.958143	0.912513	1.00605	0.0858853	0.858669	0.775455	0.950812	0.0033917	0.988473	0.923854	1.05761	0.736786	3518
rs2509217	0.832375	0.73469	0.943048	0.00396906	0.83486	0.73367	0.950007	0.00618234	0.552365	0.262197	1.16366	0.118458	3521
rs6089956	0.982591	0.920197	1.04922	0.599812	1.01233	0.939901	1.09034	0.746259	0.750348	0.614303	0.916522	0.00489304	3517
rs4968212	1.04118	0.989064	1.09605	0.123491	1.01327	0.948282	1.08272	0.696659	1.19266	1.05407	1.34946	0.00518043	3517
rs12940684	0.960953	0.913064	1.01135	0.126734	0.839743	0.742848	0.949277	0.00523648	0.98749	0.924216	1.0551	0.709452	3517
rs3933469	1.04884	0.994825	1.10578	0.0771243	1.02616	0.960197	1.09666	0.446184	1.21069	1.05779	1.38568	0.00550887	3518
rs6811484	0.981681	0.934414	1.03134	0.462741	0.863672	0.777474	0.959428	0.00629446	1.03002	0.962285	1.10252	0.394087	3476
rs361525	1.17116	1.04055	1.31816	0.00882475	1.18362	1.04625	1.33903	0.00740076	1.12242	0.583186	2.16025	0.729557	3521
rs2230365	0.917935	0.861903	0.97761	0.00770748	0.912091	0.848643	0.980283	0.0123737	0.855113	0.699326	1.04561	0.12717	3521
rs4511593	0.970421	0.924092	1.01907	0.228969	0.866112	0.77912	0.962816	0.00777688	1.00427	0.939326	1.0737	0.900594	3516
rs36035924	1.05525	1.00669	1.10615	0.0252672	1.11765	1.02976	1.21305	0.00777739	1.04204	0.97013	1.11927	0.25902	3520
rs4970362	0.953327	0.907992	1.00093	0.0545135	0.911207	0.850198	0.976595	0.0085442	0.995807	0.903898	1.09706	0.932223	3438
rs10140922	0.943456	0.899988	0.989024	0.0155812	0.90918	0.846542	0.976452	0.00894246	0.949589	0.872248	1.03379	0.232736	3520
rs9267466	0.872695	0.781782	0.974181	0.0152665	1.05477	0.611411	1.81963	0.848009	0.858657	0.765012	0.963765	0.00969896	3520
rs34819705	1.0806	1.0039	1.16316	0.0390485	1.0641	0.981832	1.15326	0.130189	1.54149	1.10957	2.14155	0.00988699	3520
rs2516399	0.898141	0.827134	0.975244	0.0105726	0.776867	0.538633	1.12047	0.176626	0.895985	0.819832	0.979211	0.0153707	3512
rs5979785	1.03141	0.978435	1.08726	0.2503	1.17051	1.03674	1.32154	0.0109978	1.00456	0.939972	1.07359	0.893169	3520
c4_pos154820925	0.964501	0.899169	1.03458	0.312485	0.984921	0.911372	1.0644	0.701187	0.737889	0.582834	0.934195	0.011552	3398
rs11881101	0.93906	0.884841	0.996602	0.0382519	0.914698	0.853256	0.980565	0.011965	1.02609	0.851873	1.23593	0.786175	3520
c8_pos23172048	1.07504	1.01529	1.13832	0.0131438	1.079	1.00786	1.15517	0.0288948	1.15957	0.98698	1.36233	0.0717702	3521
rs858526	1.02522	0.977671	1.07507	0.304007	0.982798	0.915579	1.05495	0.631204	1.1167	1.0219	1.22031	0.014749	3519
rs4986790	1.1246	1.02295	1.23634	0.0151226	1.2483	0.763365	2.04131	0.376765	1.12899	1.02162	1.24765	0.017334	3521
rs2844479	1.04294	0.993172	1.0952	0.0919244	0.990148	0.893163	1.09766	0.850682	1.08608	1.01551	1.16155	0.0159905	3521
rs9893198	1.04212	0.994098	1.09247	0.0865177	1.09174	1.0164	1.17267	0.0161357	1.0114	0.931789	1.09782	0.786331	3492
c18_pos58147700	0.943471	0.861917	1.03274	0.207123	0.958755	0.871329	1.05495	0.387929	0.611519	0.409019	0.914274	0.016542	3521
rs11778746	1.02988	0.978851	1.08356	0.256163	1.00235	0.938014	1.07109	0.944777	1.15595	1.02664	1.30153	0.0166464	3515
rs9899183	0.964402	0.914499	1.01703	0.181189	0.847417	0.739809	0.970675	0.01687	0.985333	0.921627	1.05344	0.66482	3498
rs10008032	1.04293	0.995206	1.09294	0.0785977	1.09641	1.01639	1.18273	0.0172969	1.02014	0.945665	1.10048	0.606165	3521
rs5741883	1.05963	1.0027	1.1198	0.0398291	1.0486	0.980406	1.12155	0.166593	1.20037	1.03263	1.39536	0.0174018	3521
rs4894559	1.05712	1.00195	1.11533	0.0422534	1.0843	1.01431	1.15911	0.0174332	1.02247	0.898243	1.16387	0.736747	3520
rs3782724	0.883504	0.79761	0.978647	0.0176163	0.613093	0.329136	1.14203	0.123192	0.887468	0.797294	0.987842	0.0289827	3519
rs17250239	0.916264	0.848544	0.989389	0.0255982	0.904148	0.831784	0.982806	0.0179111	0.968549	0.693845	1.35201	0.851051	3516
rs12211448	1.0876	1.01423	1.16629	0.018454	1.09804	1.01618	1.1865	0.0179866	1.11578	0.866031	1.43754	0.396779	3520
rs3131630	0.93632	0.884365	0.991327	0.0238822	0.936221	0.802656	1.09201	0.401378	0.92087	0.859857	0.986214	0.01843	3521
rs2738783	0.996177	0.939049	1.05678	0.898857	1.02838	0.959337	1.10239	0.429981	0.825855	0.70419	0.96854	0.0186186	3521
rs8089829	1.04572	0.997661	1.0961	0.0625464	1.02483	0.943797	1.11283	0.559444	1.09122	1.01416	1.17415	0.0194854	3496
rs2887286	0.94751	0.888278	1.01069	0.101616	0.756289	0.597749	0.956879	0.0199548	0.9618	0.894225	1.03448	0.294683	3519
c3_pos103047631	1.14251	1.02088	1.27864	0.020358	1.14201	1.01667	1.28282	0.0251832	1.51272	0.678882	3.37073	0.311289	3521
rs2980981	0.956305	0.909685	1.00532	0.0797603	0.878494	0.786698	0.981001	0.0214133	0.970209	0.907772	1.03694	0.372866	3521
c8_pos23051269	0.940512	0.855903	1.03349	0.202255	0.956298	0.864635	1.05768	0.38474	0.630566	0.425229	0.935058	0.0217907	3516
rs34941234	1.10685	1.01398	1.20821	0.0231754	1.38211	0.916583	2.08407	0.122515	1.10368	1.00573	1.21116	0.0374827	3521
rs5746073	0.886538	0.79351	0.990472	0.0332362	0.876129	0.781004	0.98284	0.0241247	1.13451	0.509079	2.52832	0.757574	3520
rs16932506	0.921031	0.857422	0.989359	0.0242609	0.868167	0.666319	1.13116	0.295048	0.915255	0.845462	0.990809	0.0286612	3521
rs1642772	1.02192	0.974545	1.07161	0.370576	0.980954	0.913693	1.05317	0.595684	1.10667	1.01325	1.20869	0.0242873	3516
rs1805034	0.96125	0.917453	1.00714	0.0967052	0.914007	0.844858	0.988817	0.0250812	0.981377	0.910236	1.05808	0.624406	3520
rs10982475	0.950533	0.87112	1.03719	0.254405	0.965979	0.879869	1.06052	0.467483	0.66363	0.462869	0.951468	0.0257073	3521
rs7834266	1.03557	0.986594	1.08698	0.157374	1.01323	0.946538	1.08462	0.705155	1.11727	1.01339	1.23179	0.0259419	3521
rs2844509	0.937233	0.884745	0.992835	0.0274876	0.900429	0.770265	1.05259	0.187974	0.929133	0.866802	0.995946	0.0380205	3521
rs11536878	1.07375	0.996076	1.15747	0.0632627	1.06057	0.977342	1.15089	0.158442	1.46233	1.04286	2.05052	0.0275769	3521
rs1047275	1.04578	0.99663	1.09735	0.0683753	1.07994	1.00848	1.15646	0.0276946	1.0264	0.936895	1.12445	0.575666	3516
rs622013	0.9481	0.904024	0.994325	0.0282137	0.92178	0.846605	1.00363	0.0605918	0.939553	0.87471	1.0092	0.0874716	3521
rs2957125	1.01122	0.965108	1.05954	0.639283	0.957841	0.891378	1.02926	0.240413	1.09895	1.00969	1.19609	0.0290287	3520
rs9729550	0.947293	0.897034	1.00037	0.0515666	0.851721	0.737339	0.983847	0.0291623	0.955637	0.893831	1.02172	0.183456	3503
rs7145735	0.93496	0.877923	0.995703	0.0362565	0.937707	0.76902	1.1434	0.525012	0.923355	0.859304	0.99218	0.0297043	3521
rs3828903	0.948785	0.902514	0.997429	0.0393162	0.952838	0.89169	1.01818	0.153407	0.888612	0.798347	0.989083	0.0307094	3518
c19_pos49941349	0.964971	0.878874	1.0595	0.454571	0.980904	0.888956	1.08236	0.701027	0.62371	0.405898	0.958404	0.0312554	3517
c4_pos187232126	1.04126	0.990924	1.09415	0.109758	1.07611	1.00648	1.15055	0.031611	1.00262	0.906331	1.10913	0.959527	3519
rs3766186	1.09009	1.00327	1.18443	0.0416433	1.07833	0.986684	1.17848	0.096084	1.58905	1.03446	2.44095	0.0344583	3511
rs997476	0.906026	0.826396	0.993328	0.0355022	0.914489	0.82878	1.00906	0.0750236	0.65388	0.440954	0.969621	0.0345637	3521
rs11536857	0.907333	0.829037	0.993024	0.0346862	0.905179	0.82299	0.995577	0.040243	0.816491	0.513546	1.29815	0.391456	3521
rs6499255	1.06445	1.00411	1.12842	0.0359332	1.10775	0.93634	1.31055	0.232835	1.07208	1.00076	1.14849	0.0475098	3521
rs11574852	1.09805	0.972957	1.23922	0.129598	2.10262	1.04996	4.21063	0.0359433	1.08456	0.957362	1.22866	0.202178	3437
rs11485227	1.0784	1.00374	1.1586	0.0392133	1.06881	0.9876	1.1567	0.098842	1.36949	1.02044	1.83794	0.0361953	3520
rs1890060	0.943744	0.891671	0.998858	0.0455619	0.9447	0.810639	1.10093	0.466284	0.930113	0.868936	0.995598	0.0368843	3521
rs1053954	1.06482	0.987518	1.14817	0.102404	1.33932	1.01792	1.76221	0.0369036	1.053	0.969258	1.14397	0.22193	3521
rs2738787	1.03862	0.950491	1.13492	0.402269	1.0197	0.928106	1.12034	0.684535	1.7431	1.03081	2.94756	0.0381547	3480
rs7337765	0.953876	0.910279	0.999562	0.0478919	0.955727	0.890627	1.02558	0.20836	0.916058	0.842935	0.995525	0.0388625	3521
rs1409112	0.924286	0.856299	0.997672	0.0434082	0.912557	0.679846	1.22492	0.542377	0.915857	0.842157	0.996006	0.0400286	3507
rs11160730	1.09429	1.00408	1.19261	0.0401031	1.21502	0.81914	1.80222	0.332945	1.0968	1.00043	1.20245	0.0489316	3521
rs204471	1.1444	0.999645	1.31012	0.050604	1.15547	1.00543	1.32791	0.0417301	0.924572	0.384249	2.22468	0.861033	3521
rs2185935	0.980984	0.93328	1.03113	0.450339	1.00883	0.943918	1.07821	0.795524	0.898601	0.81071	0.996021	0.0417626	3521
rs2261092	1.03756	0.948245	1.1353	0.422035	1.01901	0.926329	1.12096	0.698731	1.7577	1.0191	3.03161	0.0425611	3517
rs2427536	0.955949	0.873097	1.04666	0.33007	0.569597	0.330247	0.982418	0.0429963	0.972459	0.883404	1.07049	0.568747	3504
rs12874414	1.10581	0.997387	1.22603	0.056098	0.922202	0.460501	1.84681	0.819193	1.11711	1.00344	1.24365	0.0430987	3520
rs28625968	1.0162	0.968644	1.06608	0.511129	0.979647	0.91438	1.04957	0.558858	1.10186	1.00295	1.21052	0.0432335	3520
rs7997831	1.05563	1.0016	1.11257	0.0434062	1.06903	1.00045	1.14232	0.0484657	1.07367	0.946961	1.21733	0.267258	3521
rs2236037	0.931557	0.866363	1.00166	0.055462	0.921141	0.850432	0.99773	0.0438266	0.956828	0.717224	1.27648	0.764107	3521
rs1572072	0.960637	0.915855	1.00761	0.0991947	0.970511	0.905993	1.03962	0.393753	0.912512	0.834773	0.997492	0.0438796	3519
rs2270341	1.01525	0.968425	1.06435	0.529778	0.972653	0.905318	1.045	0.448728	1.09201	1.00195	1.19018	0.0450368	3518
rs9314261	0.9359	0.876628	0.99918	0.0471941	0.941841	0.874314	1.01458	0.114445	0.808033	0.655917	0.995427	0.0451736	3511
rs1059703	0.932492	0.870814	0.998539	0.0453008	0.8797	0.69393	1.1152	0.289577	0.927697	0.858952	1.00194	0.0560667	3487
rs1151625	1.04621	0.955224	1.14587	0.330461	1.02899	0.934441	1.1331	0.56119	1.73349	1.00504	2.98993	0.047925	3508
rs4862632	1.05564	1.00046	1.11387	0.048061	1.1232	0.983998	1.28208	0.0852509	1.05603	0.987917	1.12885	0.109019	3521
rs4770474	1.04861	0.998688	1.10103	0.0564908	1.10339	1.00076	1.21654	0.0482471	1.04536	0.977414	1.11803	0.195758	3519
rs1059702	1.07303	1.00052	1.15079	0.0483282	1.0774	0.996444	1.16492	0.0614024	1.14823	0.892662	1.47696	0.281921	3520
rs9352664	1.01278	0.966467	1.06132	0.594873	0.960323	0.890254	1.03591	0.294942	1.08342	1.00051	1.1732	0.0485506	3518
rs11597058	1.05919	1.00013	1.12174	0.0494987	1.11076	0.947455	1.3022	0.195429	1.06452	0.994026	1.14001	0.0736873	3521
rs3093993	0.947476	0.896632	1.0012	0.0552088	0.93995	0.815536	1.08334	0.392619	0.934956	0.87391	1.00027	0.0509137	3518
rs4133032	0.972408	0.927762	1.0192	0.24329	1.00151	0.927445	1.08148	0.969356	0.928544	0.861376	1.00095	0.0529685	3519
rs931273	0.951944	0.888349	1.02009	0.162694	0.927237	0.858673	1.00128	0.0539266	1.19166	0.901082	1.57596	0.218852	3520
rs10513258	0.967754	0.916234	1.02217	0.240263	1.06944	0.935437	1.22265	0.325658	0.936102	0.875233	1.0012	0.0542402	3520
rs9361459	0.997016	0.950855	1.04542	0.901669	0.915017	0.835865	1.00166	0.0543606	1.04911	0.978149	1.12521	0.179706	3519
rs730775	0.954407	0.910044	1.00093	0.0546644	0.942215	0.863382	1.02825	0.181828	0.939042	0.875608	1.00707	0.0779898	3513
rs9904866	0.964173	0.91984	1.01064	0.128724	0.978298	0.904784	1.05779	0.58198	0.929689	0.8628	1.00176	0.0556538	3489
rs8095109	1.04097	0.989145	1.0955	0.123308	1.00812	0.896254	1.13395	0.892782	1.06704	0.99842	1.14038	0.0557041	3521
rs2149499	0.925625	0.8546	1.00255	0.0577806	0.903427	0.643936	1.26749	0.556614	0.919502	0.843507	1.00234	0.0565488	3521
rs8073177	0.948368	0.897794	1.00179	0.0579699	0.942625	0.881539	1.00794	0.0838963	0.914	0.793302	1.05306	0.21333	3521
rs4485469	0.95552	0.911612	1.00154	0.0579962	0.922922	0.847956	1.00452	0.0634943	0.95449	0.889081	1.02471	0.198445	3521
c8_pos23135994	0.948156	0.897337	1.00185	0.0582127	0.918833	0.795718	1.061	0.248786	0.94104	0.879923	1.0064	0.0761146	3520
rs12648771	0.945249	0.881048	1.01413	0.116645	0.953823	0.882055	1.03143	0.23618	0.791684	0.620253	1.0105	0.0606403	3521
rs2096142	0.964546	0.920172	1.01106	0.133029	0.977262	0.905809	1.05435	0.552697	0.929299	0.860751	1.00331	0.0607159	3519
rs4250	0.915841	0.823128	1.019	0.106448	1.28523	0.773277	2.13611	0.333017	0.898417	0.803114	1.00503	0.0611675	3519
rs11135715	1.04774	0.995005	1.10326	0.07674	1.04462	0.925088	1.17959	0.48141	1.06521	0.996991	1.1381	0.0613818	3521
rs2109134	1.06042	0.970494	1.15867	0.194455	1.04655	0.952397	1.15001	0.344182	1.59643	0.976683	2.60942	0.0620617	3521
rs2466212	1.05266	0.991993	1.11704	0.0901683	1.06823	0.996522	1.1451	0.0626469	1.02894	0.867193	1.22086	0.743701	3519
rs6915833	0.9117	0.827078	1.00498	0.0628822	0.913686	0.824642	1.01234	0.0844474	0.742938	0.454053	1.21562	0.236906	3517
rs2096141	0.96407	0.919716	1.01056	0.127834	0.975389	0.903994	1.05242	0.520543	0.929951	0.861379	1.00398	0.0631299	3518
rs12876652	1.04498	0.985179	1.10841	0.143377	1.03453	0.965426	1.10859	0.335805	1.18477	0.990212	1.41756	0.0639552	3521
rs17078986	0.927757	0.856547	1.00489	0.0657219	0.907296	0.646689	1.27292	0.573346	0.921744	0.845545	1.00481	0.0641708	3494
rs9902027	1.05299	0.996802	1.11234	0.0649684	1.08861	0.944557	1.25463	0.241057	1.05987	0.991162	1.13335	0.0890595	3519
rs11552708	0.999028	0.928305	1.07514	0.979297	1.01993	0.940861	1.10564	0.631749	0.782993	0.603823	1.01533	0.0650037	3507
rs8092336	1.09853	0.992516	1.21587	0.0695405	1.10456	0.993415	1.22814	0.0660825	1.10378	0.625799	1.94683	0.73308	3521
rs1291211	1.02852	0.941662	1.12339	0.532162	1.01143	0.920956	1.1108	0.812065	1.60954	0.968842	2.67395	0.0661005	3520
rs4795430	0.914863	0.825602	1.01377	0.0893592	0.905553	0.814534	1.00674	0.0664141	1.24539	0.558794	2.77561	0.591487	3478
rs232000	1.02214	0.972436	1.07439	0.389222	1.06407	0.99567	1.13716	0.0669571	0.945028	0.852302	1.04784	0.283241	3519
rs3130635	1.05208	0.995634	1.11173	0.0711599	1.06503	0.995451	1.13948	0.0675959	1.06167	0.921141	1.22364	0.40876	3517
rs13397	1.0678	0.99518	1.14571	0.0679254	1.07213	0.99105	1.15983	0.0825848	1.13487	0.880579	1.4626	0.328348	3517
rs6489711	0.959996	0.914806	1.00742	0.0969993	0.96566	0.87926	1.06055	0.46498	0.938816	0.877236	1.00472	0.0681598	3516
rs5979778	1.00914	0.962445	1.0581	0.70661	1.08149	0.994127	1.17652	0.0683177	0.967493	0.902171	1.03754	0.354154	3521
rs2487835	1.04477	0.996623	1.09523	0.0688483	1.0744	0.991835	1.16384	0.0785764	1.04761	0.973178	1.12774	0.216105	3513
rs3093994	0.950311	0.898941	1.00462	0.0722572	0.940896	0.816003	1.0849	0.401779	0.93898	0.877155	1.00516	0.0700207	3431
rs3804099	1.03875	0.990886	1.08892	0.114213	1.02909	0.94612	1.11933	0.503804	1.06855	0.994523	1.1481	0.0702878	3521
rs7834281	1.05954	0.995099	1.12815	0.0708405	1.06053	0.98722	1.13928	0.10783	1.14319	0.93117	1.40349	0.201033	3521
rs4602096	1.05493	0.995462	1.11794	0.0708692	1.08376	0.919014	1.27804	0.339024	1.06288	0.992229	1.13857	0.0822667	3519
rs5743810	1.03227	0.984706	1.08214	0.186945	1.0176	0.948726	1.09147	0.625636	1.08382	0.992937	1.18302	0.0716508	3517
rs3759333	1.04827	0.991616	1.10816	0.0963162	1.04158	0.973668	1.11423	0.236315	1.14862	0.987689	1.33576	0.0719994	3511
rs12165104	0.960347	0.911269	1.01207	0.130601	0.940829	0.880247	1.00558	0.0724858	0.986638	0.868836	1.12041	0.835724	3521
rs10456568	0.931132	0.860749	1.00727	0.0751818	0.932931	0.856499	1.01618	0.111419	0.808376	0.589384	1.10874	0.186957	3521
rs353556	0.952033	0.901781	1.00509	0.0756311	0.90153	0.784728	1.03572	0.143125	0.951012	0.889545	1.01672	0.140639	3520
rs2282151	0.951332	0.898019	1.00781	0.0899709	0.858891	0.726018	1.01608	0.0760755	0.957084	0.893859	1.02478	0.208406	3520
rs11466612	1.11531	0.97696	1.27326	0.106307	0.366766	0.0516012	2.60686	0.316146	1.12965	0.987186	1.29266	0.0763192	3520
rs10856839	1.04253	0.98097	1.10796	0.179825	1.17036	0.98342	1.39283	0.0764494	1.03244	0.961449	1.10868	0.379725	3520
rs7644388	1.01437	0.961101	1.07058	0.604251	0.992098	0.928169	1.06043	0.815412	1.13686	0.986106	1.31067	0.0771949	3521
rs7226420	0.95925	0.909941	1.01123	0.122307	0.94211	0.881349	1.00706	0.0795745	0.976772	0.858955	1.11075	0.720074	3521
rs2239705	1.0598	0.993087	1.13099	0.0799761	1.05433	0.979215	1.1352	0.160632	1.20733	0.968013	1.50582	0.094614	3508
rs6490820	1.0539	0.992366	1.11924	0.0872119	1.04775	0.976989	1.12363	0.191071	1.18185	0.979682	1.42573	0.0808967	3521
rs2965169	0.983596	0.937417	1.03205	0.50021	0.918698	0.835257	1.01047	0.0809033	1.01166	0.944656	1.08341	0.740249	3513
c4_pos38456469	0.898606	0.786924	1.02614	0.114362	0.887256	0.775152	1.01557	0.0826112	2.7255	0.383458	19.372	0.316328	3521
rs5744043	1.09965	0.979351	1.23472	0.10806	0.76965	0.288487	2.05334	0.601013	1.1109	0.986097	1.2515	0.0836846	3519
rs11721827	0.945583	0.887084	1.00794	0.0859344	0.93216	0.75991	1.14345	0.50035	0.937735	0.871774	1.00869	0.0840739	3521
rs2275290	1.01101	0.962957	1.06147	0.659308	0.980319	0.916285	1.04883	0.56412	1.09263	0.98774	1.20867	0.0853588	3516
rs4809324	0.998965	0.925562	1.07819	0.978777	1.27783	0.966177	1.69001	0.0856608	0.979671	0.901268	1.0649	0.629394	3516
rs10912551	0.973937	0.920846	1.03009	0.355795	0.988194	0.923258	1.0577	0.732017	0.881665	0.763683	1.01787	0.0857499	3519
rs17456501	0.986199	0.892965	1.08917	0.783884	0.966215	0.870648	1.07227	0.517767	1.83728	0.917191	3.68038	0.0861438	3521
c8_pos23164131	0.929207	0.851689	1.01378	0.0985263	0.921253	0.838868	1.01173	0.0861599	0.952777	0.637028	1.42503	0.813805	3521
c8_pos23177387	0.935396	0.86138	1.01577	0.112308	0.925178	0.846532	1.01113	0.0862082	1.00658	0.688733	1.47113	0.972957	3518
rs4755452	0.963967	0.916478	1.01392	0.154523	0.943889	0.883211	1.00874	0.0884973	0.985038	0.879998	1.10262	0.793296	3521
rs9996228	1.11044	0.972406	1.26806	0.121916	0.366566	0.0515732	2.60543	0.315882	1.12455	0.982446	1.2872	0.0885655	3510
rs2272696	0.981998	0.937434	1.02868	0.443287	0.934656	0.864718	1.01025	0.088575	1.01704	0.942699	1.09724	0.662662	3519
rs12195716	0.991529	0.946158	1.03908	0.721869	0.932843	0.860952	1.01074	0.0893304	1.0407	0.965411	1.12186	0.297771	3521
rs5746065	0.934894	0.864996	1.01044	0.089509	0.932232	0.857254	1.01377	0.100934	0.879037	0.629848	1.22681	0.448422	3450
rs7842021	0.960335	0.916384	1.00639	0.0904007	0.954521	0.88291	1.03194	0.242085	0.941079	0.873267	1.01416	0.111491	3520
rs4770482	0.949778	0.894658	1.00829	0.0911815	0.867927	0.722798	1.0422	0.129202	0.952389	0.888296	1.02111	0.169947	3520
rs850632	0.974025	0.925621	1.02496	0.311532	0.904442	0.804576	1.0167	0.0924811	0.988897	0.925422	1.05673	0.741512	3518
rs7826882	0.959092	0.913474	1.00699	0.0929768	0.925408	0.838359	1.02149	0.124044	0.957505	0.895081	1.02428	0.206785	3521
rs3018352	0.993514	0.914601	1.07924	0.877524	1.01056	0.924283	1.1049	0.8175	0.755124	0.543484	1.04918	0.0941587	3521
rs12466578	1.03357	0.984752	1.08481	0.181044	1.08148	0.986697	1.18536	0.0941741	1.02372	0.955825	1.09644	0.503144	3521
rs10029775	0.899919	0.785812	1.0306	0.127427	0.888968	0.774392	1.0205	0.0945725	2.58194	0.363235	18.353	0.34317	3511
rs35695634	1.08358	0.983475	1.19387	0.104581	1.09091	0.984924	1.2083	0.0951885	1.05876	0.647559	1.73107	0.819938	3521
rs4872098	1.03167	0.976608	1.08983	0.265245	0.952108	0.821982	1.10283	0.512771	1.05889	0.990038	1.13253	0.0952975	3520
rs10836562	0.965155	0.917663	1.01511	0.16832	0.945147	0.884366	1.01011	0.0962195	0.986771	0.881823	1.10421	0.816442	3518
rs2866414	0.98284	0.938244	1.02956	0.465039	0.936271	0.866268	1.01193	0.09675	1.01774	0.94332	1.09802	0.649958	3519
rs753955	1.04188	0.992627	1.09357	0.0968256	1.05134	0.982867	1.12457	0.145118	1.06288	0.964488	1.17132	0.218534	3521
rs5744165	1.12076	0.97288	1.29113	0.114304	1.1314	0.977628	1.30936	0.0976418	0.925952	0.384703	2.2287	0.863698	3521
rs769177	0.893298	0.781149	1.02155	0.0992506	0.894439	0.778914	1.0271	0.11387	0.697495	0.289197	1.68224	0.422535	3521
rs7329483	0.943113	0.879536	1.01129	0.100013	0.939255	0.869204	1.01495	0.113035	0.902007	0.698539	1.16474	0.4291	3521
rs12856208	0.919812	0.828212	1.02154	0.118347	0.913742	0.819469	1.01886	0.10445	1.00998	0.504143	2.02334	0.977662	3466
rs41268884	1.05299	0.985511	1.12509	0.126501	1.03701	0.82353	1.30584	0.757288	1.06363	0.987022	1.14619	0.105778	3521
rs5744088	1.04936	0.983874	1.11921	0.142784	1.06253	0.987196	1.14361	0.105987	1.01828	0.830154	1.24903	0.862026	3516
rs624968	0.972327	0.927449	1.01938	0.244421	0.941321	0.874731	1.01298	0.106221	0.99194	0.913182	1.07749	0.847957	3466
rs1105945	0.960374	0.914363	1.0087	0.106499	0.945419	0.855331	1.045	0.271969	0.950599	0.888778	1.01672	0.139771	3520
rs11466652	1.02562	0.960924	1.09468	0.44665	1.17825	0.964834	1.43887	0.107652	1.01175	0.939081	1.09004	0.758752	3521
c8_pos22987253	0.994068	0.938666	1.05274	0.838878	0.967846	0.90381	1.03642	0.3494	1.14836	0.969482	1.36025	0.109329	3485
rs745068	1.04038	0.991135	1.09207	0.109591	1.04932	0.981008	1.12239	0.161007	1.06087	0.96232	1.16952	0.234882	3521
GA018547	0.904182	0.799212	1.02294	0.109657	0.909072	0.800137	1.03284	0.143244	0.617379	0.293735	1.29762	0.203188	3521
rs1320565	1.07569	0.983632	1.17636	0.10995	1.07306	0.976855	1.17874	0.141199	1.31045	0.788763	2.17719	0.296557	3519
rs1047266	0.970809	0.887701	1.0617	0.516461	0.983239	0.893657	1.0818	0.728743	0.730484	0.496441	1.07486	0.111022	3520
rs733083	0.960258	0.906072	1.01768	0.171175	0.871481	0.735751	1.03225	0.111271	0.96717	0.902744	1.03619	0.342582	3518
rs1439164	1.02879	0.966098	1.09555	0.376249	1.16707	0.964747	1.41182	0.111725	1.01661	0.945719	1.09282	0.655038	3521
rs7999422	0.963687	0.91842	1.01118	0.131851	0.964676	0.878929	1.05879	0.448928	0.946316	0.884073	1.01294	0.111933	3520
rs7657186	1.04927	0.988832	1.1134	0.112082	1.05475	0.984304	1.13023	0.130698	1.08146	0.906851	1.28969	0.383401	3518
rs4648004	0.999026	0.951539	1.04888	0.968702	0.920034	0.830084	1.01973	0.112348	1.03527	0.968068	1.10713	0.311452	3521
rs7226991	1.02481	0.973415	1.07891	0.350566	1.01043	0.945746	1.07953	0.758625	1.10346	0.977089	1.24618	0.112629	3521
rs2980968	0.99171	0.912257	1.07808	0.845089	1.00734	0.920805	1.102	0.873272	0.760657	0.542352	1.06683	0.112941	3477
c12_pos6324515	0.964332	0.905532	1.02695	0.257858	0.843474	0.683324	1.04116	0.113075	0.973902	0.906226	1.04663	0.471737	3521
rs9267445	1.01246	0.940766	1.08963	0.740978	1.03336	0.95331	1.12014	0.425025	0.809225	0.622652	1.0517	0.113427	3520
rs2472565	1.05796	0.973221	1.15007	0.185939	1.07555	0.982383	1.17754	0.115149	0.912347	0.656716	1.26748	0.584463	3518
rs9901643	0.960636	0.902135	1.02293	0.210298	0.943427	0.87739	1.01443	0.115742	1.03584	0.848331	1.2648	0.729629	3521
rs1800630	0.954156	0.896251	1.0158	0.141804	0.943774	0.878022	1.01445	0.11628	0.967563	0.792158	1.18181	0.746612	3518
rs2295269	1.03721	0.920221	1.16908	0.549602	0.332434	0.083033	1.33094	0.119699	1.05644	0.934186	1.19469	0.381576	3517
c3_pos103043241	1.04691	0.975297	1.12377	0.204785	0.91168	0.677017	1.22768	0.542531	1.06346	0.984123	1.1492	0.119855	3521
rs4940552	0.9515	0.884716	1.02333	0.18058	1.03328	0.793289	1.34587	0.808193	0.938406	0.865981	1.01689	0.120827	3521
rs6557628	1.01144	0.950853	1.0759	0.718091	1.15361	0.962685	1.3824	0.121624	0.994298	0.92563	1.06806	0.875539	3515
rs28385699	1.01655	0.903461	1.14379	0.785024	1.033	0.913897	1.16763	0.603439	0.613039	0.329305	1.14124	0.122761	3521
rs4648011	0.991825	0.945799	1.04009	0.734907	0.932009	0.85215	1.01935	0.123418	1.02648	0.957002	1.101	0.464875	3520
rs3794355	1.03849	0.989767	1.0896	0.123459	1.03737	0.969249	1.11028	0.289727	1.07728	0.979889	1.18435	0.123624	3519
rs631272	0.963738	0.919412	1.0102	0.124169	0.960348	0.886852	1.03993	0.319245	0.945148	0.877886	1.01756	0.134201	3519
c9_pos119521031	0.945585	0.863407	1.03558	0.227751	0.663615	0.392454	1.12213	0.126014	0.954837	0.867459	1.05102	0.345265	3519
rs1800621	1.10118	0.973137	1.24608	0.126457	1.60584	0.764001	3.3753	0.211402	1.09516	0.963697	1.24455	0.163562	3521
rs17145066	0.974454	0.902859	1.05173	0.506286	0.985511	0.907764	1.06992	0.727767	0.786743	0.577952	1.07096	0.127437	3521
rs980455	0.998318	0.95183	1.04708	0.944834	0.930772	0.848665	1.02082	0.127863	1.03832	0.968843	1.11278	0.287238	3519
rs2965101	0.968121	0.920147	1.0186	0.211524	0.91487	0.815093	1.02686	0.131021	0.975184	0.912575	1.04209	0.457949	3519
c18_pos58147995	1.02815	0.929989	1.13666	0.587678	1.0147	0.913749	1.1268	0.784937	1.70828	0.851851	3.42573	0.131473	3521
rs9448595	0.940868	0.869164	1.01849	0.131803	0.942999	0.866121	1.0267	0.176169	0.822997	0.583857	1.16009	0.266063	3519
rs4941129	1.02877	0.977488	1.08274	0.276961	1.09127	0.974059	1.22259	0.131916	1.01886	0.953546	1.08864	0.580459	3516
rs3819001	0.923299	0.831887	1.02475	0.13355	0.850954	0.442081	1.63799	0.629059	0.921678	0.827176	1.02698	0.139493	3520
rs10849438	0.946767	0.880119	1.01846	0.1419	0.943297	0.709258	1.25456	0.688261	0.940816	0.868647	1.01898	0.134072	3521
rs2957146	1.003	0.923173	1.08973	0.943547	1.29013	0.924277	1.80079	0.134348	0.987412	0.903001	1.07971	0.781137	3521
rs11992367	0.976263	0.930382	1.02441	0.327993	0.929938	0.84548	1.02283	0.134857	0.989934	0.924711	1.05976	0.771112	3520
rs888342	1.03391	0.982754	1.08772	0.197757	1.05169	0.984232	1.12378	0.136197	1.0196	0.912195	1.13965	0.73252	3515
rs7674640	0.988212	0.943334	1.03522	0.617022	0.942661	0.872195	1.01882	0.136332	1.02586	0.950734	1.10692	0.510572	3519
rs12769316	0.955094	0.898977	1.01471	0.136977	0.957538	0.892328	1.02751	0.227919	0.882479	0.737957	1.0553	0.170668	3521
c4_pos103681085	0.928878	0.816255	1.05704	0.263242	0.93845	0.820327	1.07358	0.354694	0.590479	0.294733	1.18299	0.137285	3521
rs4698861	0.986939	0.938364	1.03803	0.609658	0.917156	0.81822	1.02806	0.13758	1.00752	0.94278	1.07671	0.82498	3517
c4_pos38445882	0.978025	0.901295	1.06129	0.594012	0.990836	0.906622	1.08287	0.839016	0.787442	0.574096	1.08007	0.138288	3520
rs5935438	1.02134	0.974212	1.07074	0.381069	0.99157	0.910874	1.07941	0.845024	1.05565	0.98256	1.13418	0.139037	3521
rs1057640	1.04977	0.983705	1.12027	0.143045	1.05476	0.980268	1.13491	0.153679	1.07975	0.866029	1.3462	0.495368	3519
c8_pos23169811	1.02001	0.965815	1.07724	0.47697	1.0057	0.940657	1.07525	0.867583	1.11435	0.963988	1.28817	0.143185	3520
c8_pos22945728	0.96137	0.906057	1.02006	0.192568	0.949656	0.886073	1.0178	0.144038	0.986818	0.825279	1.17998	0.884327	3521
rs5746016	1.07819	0.974576	1.19282	0.144181	1.07425	0.966183	1.19441	0.185488	1.37963	0.762712	2.49554	0.287233	3520
rs11864930	0.947371	0.874415	1.02641	0.186065	0.937506	0.859575	1.0225	0.145009	1.02007	0.715789	1.45371	0.912441	3497
rs2736171	1.02302	0.975463	1.0729	0.348684	0.99218	0.904188	1.08874	0.868408	1.05216	0.982588	1.12665	0.145196	3519
rs13255394	0.972005	0.927454	1.0187	0.235562	0.979908	0.912223	1.05261	0.578348	0.940972	0.866947	1.02132	0.145557	3515
rs7843320	1.0093	0.953361	1.06851	0.750409	0.991335	0.926209	1.06104	0.801801	1.13097	0.958165	1.33495	0.145718	3520
rs178996	0.954739	0.895718	1.01765	0.154856	0.853633	0.689667	1.05658	0.145887	0.959737	0.892297	1.03227	0.268949	3514
rs10912561	0.969853	0.918979	1.02354	0.265503	0.977506	0.914375	1.045	0.504201	0.906382	0.793901	1.0348	0.145956	3520
rs3181348	1.00759	0.960684	1.05678	0.755929	1.05376	0.981939	1.13083	0.14597	0.950523	0.873964	1.03379	0.236275	3521
rs4130727	1.02145	0.956105	1.09126	0.529247	1.16415	0.947439	1.43042	0.148119	1.00845	0.935255	1.08738	0.826717	3518
rs1001792	1.00817	0.958684	1.06022	0.751283	1.08173	0.972467	1.20328	0.148156	0.984621	0.92136	1.05223	0.647362	3521
rs917580	0.996256	0.949116	1.04574	0.879445	1.02824	0.961087	1.10009	0.418974	0.933212	0.849744	1.02488	0.148199	3519
rs2980971	0.996512	0.917279	1.08259	0.934125	1.01164	0.925216	1.10614	0.799463	0.782065	0.560292	1.09162	0.148528	3521
rs2233409	0.970416	0.918757	1.02498	0.281951	0.978361	0.91489	1.04623	0.522651	0.903248	0.786722	1.03703	0.148753	3520
rs11775256	0.963702	0.91436	1.01571	0.167961	0.967071	0.904993	1.03341	0.322581	0.912534	0.805629	1.03363	0.14994	3521
rs1371161	1.03338	0.979986	1.08969	0.225093	1.00958	0.884926	1.15178	0.88729	1.0499	0.982472	1.12196	0.15048	3520
rs2302256	1.05614	0.979998	1.1382	0.1525	1.05832	0.974643	1.14918	0.177398	1.12549	0.841173	1.50592	0.426166	3520
rs10912560	1.03249	0.978599	1.08935	0.242406	1.10004	0.965017	1.25394	0.153583	1.02568	0.959562	1.09636	0.455736	3521
GA016492	0.979543	0.898633	1.06774	0.638425	0.961082	0.876517	1.05381	0.398273	1.40116	0.881214	2.22788	0.154005	3521
rs666462	1.02645	0.979497	1.07566	0.274452	1.01429	0.940419	1.09395	0.713129	1.05844	0.978874	1.14448	0.154313	3518
rs230528	0.991249	0.945054	1.0397	0.718128	0.935897	0.854285	1.02531	0.154696	1.02083	0.95226	1.09433	0.561187	3515
rs11779484	0.939242	0.861418	1.0241	0.15549	0.818805	0.532951	1.25798	0.361539	0.940441	0.857754	1.0311	0.190954	3521
rs3782719	0.995837	0.919802	1.07816	0.918009	1.0105	0.927288	1.10119	0.811637	0.797985	0.584042	1.0903	0.156457	3521
rs1787034	0.999631	0.951246	1.05048	0.988364	1.07567	0.972439	1.18987	0.156464	0.968591	0.905942	1.03557	0.349582	3520
rs976881	1.03463	0.983494	1.08842	0.188041	1.03044	0.964324	1.10109	0.375498	1.08596	0.968643	1.21748	0.157433	3517
rs7188234	0.942649	0.866466	1.02553	0.169562	0.936736	0.855476	1.02571	0.15807	0.949964	0.650073	1.3882	0.790843	3515
rs17386541	0.968844	0.918294	1.02218	0.246985	0.953163	0.891726	1.01883	0.158221	0.997003	0.870084	1.14244	0.965543	3521
c1_pos221385893	0.919953	0.809135	1.04595	0.202664	1.25849	0.599111	2.64356	0.543772	0.908902	0.795831	1.03804	0.158774	3521
rs3808530	0.965248	0.913706	1.0197	0.20649	0.978433	0.850595	1.12548	0.760219	0.9528	0.890829	1.01908	0.158807	3521
rs2466178	1.03983	0.975646	1.10825	0.229537	1.05328	0.979705	1.13239	0.160018	0.989464	0.807632	1.21224	0.918573	3520
rs4775916	1.01611	0.961194	1.07416	0.572912	1.00115	0.935773	1.07109	0.973485	1.11493	0.957788	1.29786	0.16045	3519
rs10416720	0.976411	0.892851	1.06779	0.600998	0.986289	0.897867	1.08342	0.773277	0.730172	0.470237	1.13379	0.16131	3519
rs179012	1.0234	0.972486	1.07698	0.374319	1.0116	0.946637	1.08102	0.733406	1.08717	0.967038	1.22222	0.161831	3519
rs9510774	0.967822	0.923709	1.01404	0.169398	0.967786	0.899216	1.04158	0.382493	0.94525	0.873541	1.02285	0.161873	3521
rs34647054	1.03728	0.985421	1.09187	0.161883	1.0489	0.933374	1.17873	0.422617	1.04701	0.979595	1.11907	0.176101	3493
rs3851005	1.03525	0.984502	1.08861	0.176736	1.04844	0.981079	1.12042	0.162674	1.03677	0.929799	1.15604	0.515756	3519
rs8008371	0.92498	0.829041	1.03202	0.162773	0.921789	0.821945	1.03376	0.163834	0.891447	0.478253	1.66163	0.717595	3519
rs10283820	1.03476	0.986275	1.08564	0.162838	1.03831	0.969885	1.11155	0.27979	1.06028	0.965693	1.16414	0.219535	3516
rs10489268	1.01551	0.957779	1.07672	0.606319	1.12238	0.954319	1.32003	0.16302	1.00147	0.934658	1.07305	0.96681	3516
rs2857693	0.977596	0.932123	1.02529	0.351158	0.952524	0.889507	1.02001	0.163688	1.00414	0.915131	1.10182	0.930417	3510
rs4581062	0.969739	0.910145	1.03323	0.342307	1.0866	0.896153	1.31751	0.398259	0.949766	0.883227	1.02132	0.164296	3521
rs4756322	1.03221	0.981929	1.08507	0.21341	1.02341	0.919201	1.13944	0.672772	1.04851	0.980801	1.12088	0.1643	3520
rs2241097	1.0285	0.974605	1.08537	0.306207	1.09832	0.962336	1.25351	0.164333	1.02015	0.954303	1.09054	0.557843	3520
rs7235803	1.03544	0.98569	1.0877	0.165668	1.07298	0.969914	1.187	0.171594	1.03439	0.967409	1.106	0.322245	3519
rs230487	1.01593	0.964874	1.06969	0.547962	1.0854	0.966634	1.21875	0.165747	1.0001	0.935956	1.06864	0.99764	3518
rs5744174	1.03395	0.986242	1.08398	0.16598	1.04163	0.959115	1.13123	0.332764	1.04799	0.974772	1.12671	0.20462	3521
rs17628024	0.974471	0.923615	1.02813	0.344336	0.907785	0.791642	1.04097	0.166011	0.983856	0.920478	1.0516	0.6319	3520
rs4872046	0.962721	0.904386	1.02482	0.233542	1.00244	0.826752	1.21546	0.980232	0.950658	0.884799	1.02142	0.167151	3519
rs3787098	0.999136	0.925145	1.07904	0.982423	1.01443	0.932854	1.10314	0.737691	0.814505	0.608712	1.08987	0.167341	3520
rs9507130	0.991462	0.945955	1.03916	0.720568	1.0237	0.953106	1.09952	0.520552	0.944746	0.87094	1.02481	0.170835	3520
rs8079130	0.956005	0.896253	1.01974	0.17183	0.952313	0.884676	1.02512	0.193629	0.923686	0.748252	1.14025	0.460106	3521
rs10739495	1.02363	0.966403	1.08424	0.426247	1.04902	0.979311	1.12368	0.172556	0.928808	0.797529	1.0817	0.342161	3520
rs10489270	1.04466	0.969987	1.12509	0.24822	1.05792	0.975182	1.14769	0.175368	0.957989	0.726385	1.26344	0.761165	3521
rs2448490	0.995168	0.947328	1.04542	0.847183	1.02218	0.955677	1.09331	0.522723	0.934458	0.846908	1.03106	0.176824	3508
rs3774968	1.00783	0.961629	1.05626	0.744534	0.977181	0.910304	1.04897	0.523364	1.06081	0.973519	1.15592	0.177862	3516
rs34954158	0.964842	0.897527	1.03721	0.332065	0.946978	0.874675	1.02526	0.178819	1.16363	0.858031	1.57807	0.329596	3520
rs3774937	1.00166	0.953271	1.0525	0.947772	0.929029	0.834218	1.03461	0.180123	1.03262	0.965921	1.10392	0.34611	3519
rs4880165	0.95646	0.896169	1.02081	0.180229	0.951717	0.883611	1.02507	0.191448	0.933227	0.75324	1.15622	0.527287	3520
rs3774932	1.00823	0.962185	1.05648	0.731136	0.976039	0.907804	1.0494	0.511899	1.05817	0.974108	1.14948	0.180644	3517
rs6641115	1.00753	0.961445	1.05582	0.753471	0.969078	0.897566	1.04629	0.421938	1.05496	0.975337	1.14108	0.181473	3439
rs4770463	0.968782	0.924498	1.01519	0.183989	0.96791	0.900366	1.04052	0.376843	0.947093	0.873561	1.02681	0.187418	3521
rs636617	0.967126	0.906897	1.03135	0.30825	0.951697	0.884363	1.02416	0.186038	1.05277	0.846539	1.30924	0.643882	3517
rs6089953	0.993558	0.939885	1.05029	0.819564	1.0113	0.945277	1.08193	0.744353	0.909077	0.789041	1.04737	0.187052	3521
rs11874087	0.938188	0.823576	1.06875	0.33716	0.94671	0.827201	1.08348	0.426388	0.60652	0.287871	1.27789	0.188491	3521
rs12480249	1.06223	0.970513	1.16262	0.19008	1.06061	0.964385	1.16643	0.225274	1.23006	0.752464	2.01078	0.408941	3498
rs575034	1.02538	0.97822	1.07481	0.29681	1.05002	0.975981	1.12967	0.190786	1.01474	0.936471	1.09954	0.720939	3507
rs230519	1.00431	0.955774	1.05531	0.864928	0.979555	0.916306	1.04717	0.544132	1.07418	0.964926	1.1958	0.191025	3520
rs7236029	0.94795	0.864579	1.03936	0.255108	1.07791	0.725807	1.60082	0.71005	0.936429	0.848506	1.03346	0.191672	3521
rs9559306	1.02697	0.968335	1.08915	0.374964	0.947984	0.797755	1.1265	0.543972	1.04724	0.976866	1.12269	0.193422	3516
rs4242397	0.971233	0.911702	1.03465	0.36577	1.07459	0.886249	1.30295	0.464346	0.953052	0.886417	1.0247	0.193501	3520
rs3136578	0.969408	0.925007	1.01594	0.193993	0.95403	0.883353	1.03036	0.230788	0.964821	0.893945	1.04132	0.357593	3514
rs6567280	1.00901	0.962577	1.05769	0.708951	0.958388	0.877067	1.04725	0.347477	1.04722	0.976564	1.12298	0.195482	3518
rs238767	1.0352	0.964925	1.11059	0.334787	1.18532	0.916085	1.53367	0.195924	1.02781	0.9513	1.11047	0.487049	3519
rs1983369	0.967387	0.913716	1.02421	0.254909	0.899344	0.765749	1.05625	0.196008	0.972756	0.908673	1.04136	0.42695	3521
rs36205633	0.937998	0.851194	1.03366	0.196403	0.941129	0.849657	1.04245	0.244796	0.775809	0.47447	1.26853	0.311611	3521
rs1329060	1.04393	0.977716	1.11463	0.198466	1.05033	0.97482	1.13168	0.197058	1.05612	0.854258	1.30567	0.613927	3519
rs4607622	0.981646	0.928964	1.03732	0.510391	1.07485	0.935867	1.23447	0.306914	0.957194	0.895123	1.02357	0.200916	3519
rs4906280	0.956069	0.887902	1.02947	0.2339	0.948513	0.874502	1.02879	0.202218	0.984432	0.73328	1.32161	0.916846	3521
rs10004195	1.02512	0.968552	1.08499	0.39163	1.04656	0.975823	1.12243	0.202468	0.968264	0.84024	1.11579	0.6558	3393
rs41308112	1.02874	0.969322	1.09181	0.350535	0.95652	0.795939	1.1495	0.635436	1.04608	0.97591	1.1213	0.20349	3521
rs3911414	1.03245	0.982855	1.08455	0.203568	1.05379	0.952211	1.1662	0.311032	1.03698	0.969793	1.10883	0.287991	3521
rs11135706	0.978951	0.930924	1.02946	0.407166	0.988861	0.925357	1.05672	0.740822	0.932211	0.836597	1.03875	0.203608	3521
rs5744157	0.972047	0.901892	1.04766	0.458222	0.980549	0.903319	1.06438	0.638868	0.833108	0.627953	1.10529	0.205539	3516
rs11730526	0.963721	0.910074	1.02053	0.206042	0.909365	0.774269	1.06803	0.246926	0.965513	0.901743	1.03379	0.314087	3521
rs12894198	0.991618	0.945175	1.04034	0.730901	0.941252	0.856819	1.034	0.206724	1.01579	0.948474	1.08789	0.654214	3521
rs9566990	1.03172	0.982847	1.08302	0.207243	1.03372	0.966248	1.1059	0.335567	1.05825	0.959789	1.1668	0.255854	3515
rs3136594	0.968943	0.919748	1.02077	0.235333	0.958231	0.896733	1.02395	0.207401	0.971765	0.858741	1.09966	0.649826	3518
rs4242390	0.951358	0.880366	1.02807	0.20759	0.955749	0.877716	1.04072	0.297629	0.829634	0.618047	1.11366	0.213744	3503
rs2297434	0.97111	0.926572	1.01779	0.221006	0.97125	0.898207	1.05023	0.464596	0.953153	0.884519	1.02711	0.208264	3521
rs11260542	0.948839	0.874145	1.02992	0.209352	0.89026	0.613529	1.29181	0.540554	0.947483	0.867687	1.03462	0.229439	3513
rs4090392	0.988762	0.930035	1.0512	0.717528	1.00176	0.933176	1.07538	0.961304	0.890867	0.743536	1.06739	0.210248	3517
rs12348862	1.0035	0.934681	1.07739	0.923159	1.01944	0.942065	1.10316	0.632665	0.854579	0.668259	1.09285	0.21043	3521
rs230525	0.999171	0.950941	1.04985	0.973786	0.934029	0.839342	1.0394	0.210779	1.02615	0.959848	1.09703	0.448765	3519
c18_pos58205057	0.95284	0.883241	1.02792	0.21192	0.951328	0.875905	1.03325	0.236434	0.901883	0.662643	1.2275	0.511417	3521
rs17665435	0.977973	0.930708	1.02764	0.378187	0.958437	0.896596	1.02454	0.212239	1.00592	0.904317	1.11893	0.913512	3515
rs2200287	1.03138	0.982502	1.0827	0.21226	1.03298	0.965519	1.10515	0.346367	1.05835	0.959884	1.16692	0.255023	3513
rs9828	1.02007	0.973226	1.06917	0.407363	1.00144	0.922449	1.08719	0.97269	1.0472	0.973618	1.12633	0.214728	3520
rs5746014	0.973007	0.898203	1.05404	0.502576	1.2248	0.889083	1.68729	0.214728	0.956252	0.877339	1.04226	0.308678	3513
rs7028891	1.01791	0.970908	1.06719	0.461726	1.04667	0.973856	1.12493	0.215025	0.995029	0.916942	1.07977	0.904867	3520
rs2256965	1.03043	0.982689	1.0805	0.215513	1.04003	0.969975	1.11513	0.269989	1.04106	0.953893	1.1362	0.36708	3521
rs4532600	1.01833	0.963622	1.07614	0.519111	1.04327	0.975595	1.11563	0.215759	0.933291	0.812121	1.07254	0.330555	3518
rs6416870	1.03043	0.982653	1.08053	0.215882	1.03627	0.947012	1.13394	0.438174	1.04286	0.973538	1.11711	0.231779	3521
rs4770473	0.983116	0.938204	1.03018	0.475403	1.0017	0.929492	1.07952	0.964471	0.952555	0.881931	1.02883	0.216188	3520
rs498512	1.03279	0.977088	1.09168	0.254023	1.09291	0.949299	1.25826	0.216431	1.02843	0.961119	1.10046	0.416939	3431
rs9992614	1.03671	0.979018	1.09781	0.217152	1.03437	0.966056	1.10752	0.332366	1.09984	0.936457	1.29174	0.246111	3521
rs10025405	0.996789	0.950987	1.0448	0.893403	0.949112	0.873501	1.03127	0.217549	1.03355	0.960836	1.11176	0.37531	3513
rs11878563	0.970753	0.925944	1.01773	0.218315	0.966234	0.899907	1.03745	0.343793	0.95481	0.877709	1.03868	0.281724	3521
rs11658168	0.970907	0.925128	1.01895	0.230867	0.958069	0.894812	1.0258	0.219029	0.97003	0.882755	1.06593	0.527016	3519
rs34709111	1.05528	0.950351	1.1718	0.313957	0.652252	0.292679	1.45358	0.295952	1.07051	0.960283	1.19338	0.219094	3521
rs2764841	1.03116	0.981898	1.0829	0.219227	1.0385	0.939146	1.14836	0.461562	1.04153	0.973926	1.11382	0.234699	3517
rs13268919	0.971233	0.92558	1.01914	0.234724	0.97286	0.909014	1.04119	0.426928	0.943003	0.858722	1.03556	0.21924	3520
rs747199	0.969691	0.91465	1.02804	0.301933	0.999575	0.848511	1.17753	0.995947	0.957868	0.893953	1.02635	0.221815	3521
rs230547	1.00157	0.922819	1.08705	0.97	1.0147	0.929219	1.10805	0.745116	0.810635	0.578011	1.13688	0.223773	3519
rs884205	1.0336	0.979998	1.09013	0.223875	1.03862	0.971553	1.11032	0.265866	1.05591	0.92597	1.20408	0.416796	3521
rs6011011	1.05712	0.966398	1.15636	0.224988	1.0578	0.962103	1.16301	0.245467	1.148	0.722183	1.82487	0.559469	3518
rs6567266	1.03859	0.976965	1.10411	0.225024	1.04143	0.970366	1.1177	0.260276	1.07396	0.88875	1.29777	0.460018	3519
rs2064599	1.01527	0.968534	1.06427	0.528469	0.98853	0.910346	1.07343	0.783768	1.04634	0.972448	1.12585	0.225407	3498
c14_pos34939542	0.977444	0.890463	1.07292	0.63138	0.986737	0.894171	1.08889	0.790509	0.761854	0.490599	1.18309	0.225794	3521
rs2052473	0.984329	0.931819	1.0398	0.572265	0.913584	0.78917	1.05761	0.226269	0.996042	0.931602	1.06494	0.90749	3518
c4_pos103638047	1.0026	0.951775	1.05614	0.922011	0.982062	0.919012	1.04944	0.592892	1.08064	0.952983	1.2254	0.226613	3521
rs12683136	0.952596	0.872718	1.03979	0.277107	0.944324	0.86051	1.0363	0.227046	1.06049	0.675133	1.66579	0.798802	3518
rs5743551	0.978873	0.926159	1.03459	0.449632	1.04096	0.907125	1.19453	0.567539	0.958971	0.895925	1.02645	0.227263	3519
rs6981431	1.05128	0.959822	1.15146	0.281513	0.945134	0.601407	1.48531	0.806723	1.06161	0.963252	1.17002	0.228112	3521
c17_pos16794925	0.964475	0.89186	1.043	0.36509	1.12291	0.839156	1.5026	0.435387	0.948601	0.87059	1.0336	0.228155	3520
rs6469792	1.02932	0.982049	1.07888	0.228266	1.04295	0.969009	1.12254	0.26232	1.03471	0.955139	1.12091	0.403304	3515
rs12459810	0.987941	0.938754	1.03971	0.641502	1.003	0.938613	1.07181	0.929409	0.933428	0.834346	1.04428	0.228875	3517
rs2472394	1.0527	0.968051	1.14474	0.229848	1.04822	0.95897	1.14578	0.299629	1.26292	0.821912	1.94055	0.286839	3517
rs12155720	1.00159	0.886132	1.1321	0.979695	0.989341	0.872154	1.12227	0.867691	1.99942	0.644102	6.2066	0.230596	3521
rs11121887	1.02244	0.974632	1.07259	0.363728	1.01434	0.947658	1.08571	0.681522	1.05928	0.964094	1.16387	0.230608	3520
rs7863183	1.02696	0.978883	1.0774	0.27681	1.04315	0.973503	1.11779	0.230801	1.02278	0.934819	1.11902	0.623454	3518
rs6830345	1.02317	0.965788	1.08396	0.436661	1.01421	0.946661	1.08659	0.688167	1.10398	0.938883	1.2981	0.231348	3415
rs4242392	0.966259	0.913396	1.02218	0.231828	0.944336	0.811035	1.09955	0.460709	0.962236	0.899163	1.02973	0.265753	3519
rs3824218	0.970891	0.924768	1.01931	0.234198	0.95982	0.897346	1.02664	0.232384	0.967695	0.876777	1.06804	0.514188	3518
c3_pos103027796	1.0471	0.96378	1.13762	0.27665	1.05562	0.965779	1.15382	0.232984	0.981526	0.684906	1.40661	0.9191	3520
rs2269741	1.05113	0.965727	1.14408	0.248775	1.05653	0.965081	1.15664	0.233863	1.03803	0.705262	1.5278	0.849888	3520
rs2072493	0.972354	0.90967	1.03936	0.409616	1.09197	0.879272	1.35612	0.426051	0.955417	0.886304	1.02992	0.23387	3520
rs1022714	1.03254	0.974218	1.09435	0.280405	1.04264	0.973349	1.11687	0.234007	1.01834	0.864588	1.19943	0.827746	3518
rs7695605	0.974239	0.922871	1.02847	0.345006	0.960286	0.898267	1.02659	0.234184	1.00454	0.873271	1.15553	0.949493	3513
rs5935419	1.01393	0.914978	1.12358	0.791743	1.00328	0.901751	1.11624	0.952005	1.5686	0.747071	3.29354	0.234243	3520
rs733084	1.0303	0.98081	1.08229	0.234626	1.0319	0.964902	1.10354	0.359264	1.05694	0.954347	1.17056	0.28779	3518
GA016329	1.01743	0.96954	1.06769	0.482389	0.986618	0.897006	1.08518	0.781551	1.04227	0.973442	1.11596	0.234947	3518
rs178998	1.02499	0.976357	1.07604	0.319662	1.04191	0.97358	1.11504	0.235485	1.01452	0.922268	1.116	0.76695	3512
rs12426675	0.973866	0.919059	1.03194	0.370234	0.902646	0.762103	1.06911	0.235577	0.980529	0.915644	1.05001	0.573508	3516
rs5743596	1.03978	0.974844	1.10903	0.235791	1.04139	0.967379	1.12107	0.280922	1.08655	0.881896	1.33869	0.43564	3521
rs11785599	1.02877	0.981585	1.07822	0.236395	1.0364	0.962911	1.1155	0.340689	1.04089	0.96079	1.12767	0.326636	3520
rs2071502	1.0202	0.972388	1.07037	0.414084	0.999498	0.912815	1.09441	0.99135	1.04298	0.972797	1.11823	0.236408	3516
rs4273077	1.04833	0.96947	1.13361	0.23684	1.2047	0.871032	1.66618	0.260384	1.04398	0.959444	1.13596	0.317793	3505
rs9520835	1.01964	0.967408	1.0747	0.468434	1.04098	0.973877	1.11272	0.237438	0.970153	0.858274	1.09662	0.627894	3520
rs8106574	0.976874	0.92477	1.03191	0.402798	0.984219	0.92008	1.05283	0.643625	0.920843	0.80297	1.05602	0.237988	3503
rs6010612	0.947509	0.866328	1.0363	0.238066	0.90127	0.573972	1.4152	0.651611	0.945667	0.860122	1.03972	0.248177	3520
rs955765	0.97156	0.912317	1.03465	0.368763	0.957687	0.891267	1.02906	0.238428	1.04806	0.848801	1.29409	0.662644	3521
rs41318752	0.950993	0.874764	1.03386	0.238507	0.929329	0.652217	1.32418	0.684965	0.947187	0.865243	1.03689	0.239895	3513
rs5030488	0.95466	0.883664	1.03136	0.239262	0.866364	0.62641	1.19823	0.385959	0.955946	0.878811	1.03985	0.293904	3520
rs3093664	0.959602	0.876018	1.05116	0.375138	1.27801	0.847636	1.92689	0.241634	0.943813	0.857025	1.03939	0.240005	3520
rs2430804	1.03992	0.972398	1.11213	0.253136	1.04578	0.970468	1.12693	0.240465	1.04028	0.819489	1.32057	0.745584	3521
rs3804100	1.05666	0.963733	1.15856	0.240609	1.28165	0.833903	1.96982	0.257785	1.05149	0.95357	1.15945	0.314098	3520
GA029783	0.98184	0.933732	1.03243	0.474614	0.960842	0.898734	1.02724	0.241341	1.02116	0.914065	1.14081	0.711025	3494
c14_pos34947267	0.981462	0.92003	1.047	0.570446	0.990814	0.920523	1.06647	0.80583	0.88465	0.720534	1.08615	0.241739	3520
rs10438593	0.958687	0.88463	1.03894	0.303684	0.949394	0.87018	1.03582	0.242694	1.03945	0.729441	1.48121	0.830455	3520
rs6011014	1.05476	0.964325	1.15368	0.243733	1.05515	0.959778	1.16001	0.266713	1.14828	0.722363	1.82533	0.558762	3520
rs2297433	0.996607	0.942906	1.05337	0.904269	1.01353	0.947414	1.08425	0.696246	0.919656	0.798741	1.05888	0.244205	3521
rs887477	0.97835	0.93352	1.02533	0.36039	0.956878	0.888438	1.03059	0.244352	0.988192	0.91242	1.07026	0.770412	3520
rs9525641	1.02371	0.976711	1.07297	0.328463	1.01637	0.937892	1.10141	0.692132	1.04477	0.970358	1.1249	0.24531	3515
c3_pos52239700	0.928724	0.819532	1.05246	0.246581	0.752655	0.312921	1.81033	0.525719	0.930134	0.817317	1.05852	0.272265	3519
rs12419174	1.04669	0.96893	1.13069	0.246632	1.04546	0.961239	1.13707	0.299509	1.14877	0.830582	1.58885	0.401947	3503
rs8086340	0.974677	0.929966	1.02154	0.28436	0.976881	0.900177	1.06012	0.575062	0.958454	0.8919	1.02998	0.247834	3520
rs12480034	0.948641	0.8673	1.03761	0.249014	0.902206	0.574567	1.41668	0.654863	0.946886	0.861151	1.04116	0.259719	3514
rs2156209	1.05362	0.95725	1.15969	0.285867	1.06205	0.958644	1.17661	0.249376	0.989432	0.642909	1.52273	0.961478	3516
rs17884550	0.943292	0.816571	1.08968	0.427689	0.928826	0.801516	1.07636	0.326274	3.16148	0.444875	22.4669	0.249966	3521
c8_pos23060058 (rs5789059)	1.03127	0.95974	1.10812	0.401198	1.16446	0.897927	1.51011	0.250927	1.02443	0.946138	1.10919	0.551874	3492
rs4833103	1.02789	0.980727	1.07732	0.251039	1.04214	0.962829	1.12799	0.306741	1.03314	0.959141	1.11286	0.389863	3520
rs6777318	1.02982	0.979413	1.08281	0.25117	1.03622	0.969632	1.10738	0.293735	1.04381	0.936062	1.16395	0.440533	3521
rs2236397	0.966728	0.912433	1.02425	0.251222	0.963056	0.899164	1.03149	0.282468	0.945129	0.803233	1.11209	0.496555	3495
rs2736177	0.963702	0.899957	1.03196	0.289642	0.982576	0.777788	1.24128	0.882814	0.955993	0.885161	1.03249	0.25186	3521
rs407743	1.06635	0.955304	1.19031	0.252209	1.06505	0.950446	1.19348	0.277919	1.26481	0.602158	2.6567	0.534988	3502
rs883429	1.03184	0.977606	1.08908	0.255208	1.03959	0.972455	1.11135	0.254346	1.03861	0.907152	1.18913	0.583208	3520
c1_pos12193770	0.991741	0.902579	1.08971	0.863003	1.00196	0.907266	1.10654	0.969163	0.768257	0.488073	1.20928	0.254712	3519
rs3761622	0.976058	0.927492	1.02717	0.352068	0.962254	0.900498	1.02825	0.255578	0.993031	0.883517	1.11612	0.906627	3518
rs4500848	1.05057	0.95083	1.16077	0.33239	1.06272	0.956836	1.18032	0.255964	0.858407	0.524942	1.4037	0.542874	3521
rs179007	0.967929	0.914894	1.02404	0.256898	0.917514	0.785606	1.07157	0.276999	0.970078	0.906552	1.03806	0.379341	3519
rs11722584	0.970543	0.916683	1.02757	0.304709	0.911687	0.776968	1.06977	0.257082	0.974891	0.910591	1.04373	0.4651	3516
rs2148072	1.02839	0.979708	1.07948	0.25791	1.03088	0.963644	1.10281	0.376806	1.05054	0.952968	1.1581	0.321531	3519
rs4775920	0.973848	0.91568	1.03571	0.399034	0.959864	0.894099	1.03047	0.257977	1.04545	0.856723	1.27576	0.661689	3521
c8_pos22955707	1.02826	0.979004	1.08	0.265816	1.03106	0.930122	1.14294	0.560682	1.0392	0.972153	1.11087	0.258484	3518
c11_pos36470230	1.05834	0.958836	1.16817	0.260355	1.06088	0.956575	1.17656	0.263047	1.09508	0.634852	1.88896	0.744019	3521
rs9533156	1.02341	0.976448	1.07264	0.334264	1.0172	0.938741	1.10222	0.677064	1.04331	0.969035	1.12328	0.260506	3519
rs6011002	0.950023	0.868635	1.03904	0.261889	0.901693	0.574241	1.41587	0.653083	0.948457	0.862652	1.0428	0.274043	3516
rs2241260	1.02784	0.977738	1.08052	0.281453	1.06229	0.955778	1.18066	0.262325	1.02545	0.95929	1.09617	0.460209	3520
rs6531677	1.02732	0.979965	1.07697	0.26293	1.02857	0.959427	1.10269	0.427585	1.04891	0.961069	1.14479	0.284555	3521
rs11785328	0.97285	0.925133	1.02303	0.283394	0.975163	0.912474	1.04216	0.458156	0.939849	0.843078	1.04773	0.263141	3519
rs7984870	0.977963	0.933071	1.02501	0.352661	0.958742	0.890485	1.03223	0.263508	0.985265	0.909194	1.0677	0.717274	3518
rs4985762	1.02548	0.975043	1.07853	0.32817	1.0159	0.908281	1.13626	0.782502	1.03852	0.971852	1.10976	0.264186	3517
rs2466189	0.967088	0.904654	1.03383	0.325677	1.0059	0.797575	1.26864	0.960385	0.958597	0.889854	1.03265	0.2654	3521
rs8001054	0.985969	0.940857	1.03324	0.554289	1.00459	0.932256	1.08254	0.904346	0.957012	0.885777	1.03398	0.26556	3517
rs1322055	0.972555	0.909175	1.04035	0.418302	1.07152	0.856991	1.33975	0.54449	0.958184	0.888324	1.03354	0.268778	3520
rs7062536	1.03428	0.959674	1.11468	0.377578	1.04744	0.964822	1.13712	0.268889	0.932339	0.704905	1.23315	0.623395	3521
rs12488654	1.02221	0.961146	1.08716	0.484544	1.04098	0.969392	1.11786	0.269238	0.929675	0.775279	1.11482	0.431308	3521
rs4698863	1.00853	0.959301	1.06029	0.739317	0.991967	0.928174	1.06014	0.812018	1.06427	0.952874	1.18868	0.269508	3520
rs9644062	0.971777	0.916273	1.03064	0.340047	0.962005	0.897848	1.03075	0.271327	0.996348	0.836522	1.18671	0.967283	3521
rs7688418	0.995668	0.950511	1.04297	0.854522	0.956523	0.883588	1.03548	0.272021	1.02858	0.954923	1.10791	0.457335	3520
rs3997540	1.02175	0.965564	1.08121	0.455879	1.088	0.93591	1.2648	0.272288	1.01447	0.947791	1.08584	0.67873	3517
rs28653592	1.01467	0.968116	1.06347	0.543319	0.99514	0.920471	1.07587	0.902557	1.04367	0.966924	1.1265	0.272729	3492
rs28688013	1.02641	0.979683	1.07536	0.272881	1.03387	0.95793	1.11583	0.392125	1.03706	0.961017	1.11912	0.348996	3521
rs4872077	1.02829	0.978234	1.0809	0.273237	1.0464	0.939113	1.16594	0.411211	1.03277	0.966492	1.1036	0.340643	3521
rs6761	1.01846	0.970734	1.06853	0.45505	0.998728	0.91199	1.09372	0.978098	1.03963	0.969788	1.1145	0.273369	3519
rs6931360	1.03646	0.945851	1.13575	0.442935	1.029	0.934611	1.13292	0.560313	1.33958	0.791613	2.26687	0.276025	3521
rs4872092	0.971659	0.902219	1.04644	0.447272	1.14045	0.867055	1.50004	0.34731	0.955939	0.881423	1.03676	0.276488	3520
rs4833095	0.982242	0.929302	1.0382	0.526185	1.04595	0.91121	1.20061	0.523156	0.962925	0.899566	1.03075	0.276624	3521
rs2039124	1.02974	0.969474	1.09376	0.340861	1.03998	0.969032	1.11611	0.276892	1.00702	0.845404	1.19954	0.937509	3521
rs3775296	0.969985	0.913674	1.02977	0.317952	0.962293	0.897746	1.03148	0.277921	0.982745	0.81839	1.18011	0.852126	3521
rs11780345	1.02726	0.978425	1.07854	0.279098	1.03183	0.935227	1.13841	0.532143	1.03735	0.969698	1.10972	0.286572	3514
rs3136586	0.97865	0.92023	1.04078	0.491945	1.07173	0.893746	1.28516	0.454679	0.961623	0.895525	1.0326	0.281468	3521
rs1314336	0.974163	0.928565	1.022	0.284504	0.97423	0.909207	1.0439	0.45881	0.952826	0.870824	1.04255	0.292602	3521
c3_pos103032387	1.06893	0.945829	1.20805	0.285607	1.07121	0.943883	1.21572	0.286657	1.10976	0.497566	2.47517	0.799148	3520
rs6062484	1.02578	0.978762	1.07505	0.287699	1.04028	0.964774	1.1217	0.304323	1.02833	0.951562	1.11128	0.480411	3517
rs9553022	1.0262	0.978408	1.07632	0.287842	1.03386	0.965203	1.10739	0.34225	1.03606	0.94645	1.13415	0.442769	3521
c18_pos58205737	1.03467	0.958862	1.11647	0.380011	0.94749	0.695882	1.29007	0.731949	1.04634	0.96238	1.13763	0.288487	3516
rs5744168	1.00347	0.910275	1.10621	0.944417	0.99355	0.897569	1.09979	0.900646	1.42536	0.740672	2.74298	0.288617	3521
rs3815366	0.974743	0.910153	1.04392	0.464599	1.09873	0.869746	1.388	0.429756	0.959531	0.888911	1.03576	0.289546	3521
rs8004470	1.0387	0.940609	1.14702	0.453114	1.05317	0.949172	1.16857	0.328755	0.767023	0.469142	1.25404	0.290301	3516
rs17002737	1.01198	0.93214	1.09865	0.776436	1.026	0.938747	1.12136	0.571378	0.837278	0.602431	1.16368	0.290317	3521
rs614877	0.987873	0.942628	1.03529	0.609989	0.960198	0.890504	1.03535	0.290758	1.0104	0.933871	1.09319	0.796893	3520
rs17363184	1.00333	0.921078	1.09293	0.939249	0.992661	0.906348	1.08719	0.873889	1.27403	0.811354	2.00055	0.292825	3521
rs3853839	0.968641	0.910232	1.0308	0.315356	0.896947	0.731986	1.09908	0.294245	0.972462	0.905706	1.04414	0.441541	3521
rs1129424	0.984778	0.938192	1.03368	0.535018	1.011	0.921022	1.10976	0.818121	0.964189	0.90058	1.03229	0.294959	3508
rs2260000	1.01123	0.963705	1.06111	0.64927	0.971475	0.881266	1.07092	0.560555	1.03652	0.968834	1.10894	0.297849	3521
rs6785617	1.00418	0.957939	1.05266	0.862209	1.04434	0.962422	1.13324	0.297873	0.976793	0.909178	1.04944	0.521178	3511
rs34739845	1.02762	0.955383	1.10533	0.463753	0.891031	0.665559	1.19289	0.438286	1.04358	0.96288	1.13104	0.298904	3521
rs1595625	0.975465	0.930649	1.02244	0.300581	0.972344	0.904625	1.04513	0.446397	0.961364	0.885754	1.04343	0.345791	3521
rs9660710	1.03169	0.941779	1.13018	0.502479	1.02461	0.931174	1.12743	0.618218	1.33289	0.772953	2.29844	0.301325	3521
rs230530	0.999109	0.953441	1.04696	0.970214	0.956783	0.879858	1.04043	0.301565	1.03101	0.959625	1.10771	0.404143	3521
rs2466183	0.974718	0.911888	1.04188	0.451306	1.06191	0.85494	1.31899	0.587076	0.961094	0.891382	1.03626	0.301648	3518
rs9320007	1.02438	0.974893	1.07638	0.340367	1.02076	0.920513	1.13193	0.696831	1.03595	0.968785	1.10777	0.30173	3520
rs11069724	1.02809	0.973948	1.08524	0.315557	1.03005	0.897631	1.18201	0.67321	1.03589	0.968838	1.10758	0.301743	3517
rs3742257	0.976302	0.931499	1.02326	0.317002	0.976295	0.900396	1.05859	0.561238	0.962443	0.894974	1.035	0.301936	3520
rs11135702	0.967146	0.907494	1.03072	0.303726	0.958234	0.783669	1.17168	0.677562	0.962335	0.894592	1.03521	0.302611	3396
rs179016	0.98553	0.939201	1.03415	0.552989	0.951438	0.865515	1.04589	0.30262	0.997001	0.931208	1.06744	0.931287	3516
rs4985694	1.01233	0.966122	1.06074	0.607251	1.03965	0.96526	1.11977	0.304632	0.99171	0.91762	1.07178	0.833571	3519
rs2297440	1.00072	0.946577	1.05795	0.979869	1.01741	0.950918	1.08856	0.616672	0.928046	0.804704	1.07029	0.304747	3519
c17_pos16779567	1.00363	0.94767	1.06289	0.901508	1.02123	0.953132	1.0942	0.550693	0.923687	0.793531	1.07519	0.305642	3501
rs1879026	1.00567	0.946659	1.06837	0.854503	0.993614	0.92644	1.06566	0.857638	1.10542	0.912499	1.33913	0.305731	3521
rs10489113	1.03155	0.971945	1.09482	0.306341	1.0781	0.907931	1.28015	0.39092	1.03104	0.961413	1.1057	0.391557	3521
rs353547	0.979283	0.93379	1.02699	0.388387	0.96457	0.900105	1.03365	0.306724	0.986684	0.901932	1.0794	0.769869	3520
rs374450	1.03586	0.968166	1.10828	0.306908	1.03622	0.961142	1.11716	0.353859	1.08871	0.851592	1.39186	0.497655	3521
rs13266498	1.01631	0.963526	1.07198	0.552172	1.06942	0.940009	1.21665	0.307777	1.00775	0.942907	1.07705	0.820017	3521
rs1325798	0.981181	0.936026	1.02851	0.429309	0.962917	0.895411	1.03551	0.308218	0.990907	0.912626	1.0759	0.82778	3519
rs6922431	1.04792	0.957612	1.14675	0.308668	1.18167	0.775955	1.79952	0.436628	1.04568	0.950047	1.15094	0.361343	3521
rs4970420	0.977317	0.921347	1.03669	0.445737	0.96478	0.900351	1.03382	0.30925	1.02886	0.861592	1.2286	0.753302	3511
rs2844498	0.989502	0.943645	1.03759	0.662888	1.00587	0.938286	1.07832	0.868995	0.955997	0.876542	1.04265	0.3094	3513
rs7663239	1.01977	0.922363	1.12747	0.702255	1.2629	0.803489	1.985	0.311695	1.01046	0.907922	1.12457	0.848869	3501
rs2259571	1.01063	0.963032	1.06059	0.667438	0.970939	0.8803	1.07091	0.555304	1.03531	0.967736	1.1076	0.313637	3519
rs8100239	1.0156	0.966026	1.06771	0.54437	1.00612	0.941269	1.07544	0.857566	1.05747	0.948428	1.17905	0.314228	3515
rs2270418	0.980757	0.922251	1.04297	0.535797	1.07386	0.895523	1.28772	0.441843	0.964156	0.897948	1.03525	0.31459	3521
rs2297438	0.999318	0.94549	1.05621	0.980727	1.07496	0.933609	1.2377	0.314954	0.983112	0.918959	1.05174	0.620812	3518
rs6531673	1.00131	0.955843	1.04894	0.955992	0.964227	0.892593	1.04161	0.355026	1.03994	0.963454	1.12249	0.315034	3519
rs6983883	0.97788	0.913401	1.04691	0.5204	1.11277	0.884966	1.39923	0.360551	0.961713	0.891127	1.03789	0.315489	3520
rs7261546	0.968608	0.910025	1.03096	0.316335	0.941933	0.774023	1.14627	0.550381	0.966331	0.899377	1.03827	0.349869	3519
rs5743806	1.01497	0.965218	1.06729	0.562296	0.977798	0.874214	1.09366	0.694339	1.03439	0.967921	1.10542	0.318399	3519
rs9533154	0.981246	0.936091	1.02858	0.430927	0.963738	0.896176	1.03639	0.319252	0.990014	0.911843	1.07489	0.81099	3519
rs1148458	0.985608	0.900902	1.07828	0.751863	0.994142	0.903311	1.09411	0.90434	0.815302	0.545484	1.21858	0.319324	3521
rs6122154	0.993617	0.938494	1.05198	0.825959	1.00626	0.939268	1.07802	0.859173	0.926959	0.798158	1.07655	0.320389	3421
c3_pos173708105	1.06029	0.933198	1.2047	0.368825	1.06821	0.93718	1.21756	0.32303	0.788079	0.327539	1.89616	0.594971	3521
rs1148476	0.987569	0.934888	1.04322	0.654699	0.997186	0.932432	1.06644	0.93445	0.932446	0.811646	1.07122	0.323129	3518
c14_pos34938557	1.00502	0.93059	1.0854	0.898531	1.01744	0.93534	1.10674	0.687177	0.863824	0.6455	1.15599	0.32473	3521
rs9533165	0.978806	0.929978	1.0302	0.41195	0.967201	0.905057	1.03361	0.324998	0.992151	0.883283	1.11444	0.894286	3519
rs10094603	0.975311	0.927445	1.02565	0.330228	0.976783	0.914032	1.04384	0.48807	0.946593	0.848572	1.05594	0.325078	3521
rs721653	0.993938	0.948863	1.04115	0.797347	0.962544	0.892049	1.03861	0.32524	1.02301	0.94699	1.10513	0.563663	3505
rs2101521	1.02391	0.967252	1.08389	0.415868	1.03505	0.966272	1.10872	0.326112	1.0006	0.860799	1.16311	0.993753	3512
rs4947324	1.03691	0.960736	1.11912	0.35186	1.04253	0.959306	1.13297	0.326492	1.02025	0.754278	1.38002	0.896474	3519
c8_pos22955329	0.99605	0.920691	1.07758	0.921463	1.00599	0.923875	1.09541	0.890637	0.85402	0.62255	1.17155	0.327904	3520
rs9948182	0.981934	0.934675	1.03158	0.46881	0.967266	0.904858	1.03398	0.32805	1.00028	0.900764	1.1108	0.995782	3521
c8_pos22954519	0.944885	0.843218	1.05881	0.329024	0.945342	0.840453	1.06332	0.348882	0.838133	0.398735	1.76174	0.641307	3504
rs17243893	0.959584	0.863275	1.06664	0.444573	1.26496	0.76113	2.1023	0.364487	0.946047	0.846335	1.05751	0.329053	3498
rs7751646	0.978025	0.933497	1.02468	0.349982	0.964341	0.896329	1.03751	0.330524	0.978274	0.902792	1.06007	0.591866	3486
rs384346	1.02098	0.956105	1.09027	0.535296	1.03745	0.963334	1.11726	0.330981	0.915163	0.740421	1.13115	0.412184	3520
rs10099175	0.981357	0.935622	1.02933	0.439609	0.957148	0.876174	1.04561	0.331483	0.98729	0.920342	1.05911	0.721075	3499
rs13249379	0.984807	0.933597	1.03883	0.574187	0.992808	0.928905	1.06111	0.831617	0.937955	0.824061	1.06759	0.332172	3519
rs1609993	1.00179	0.918978	1.09207	0.967558	1.01189	0.923109	1.10921	0.800802	0.826128	0.561382	1.21573	0.332557	3504
rs7325635	0.981397	0.936235	1.02874	0.434666	0.964868	0.89726	1.03757	0.334599	0.989008	0.910913	1.0738	0.792258	3519
rs12969851	1.00237	0.893494	1.12451	0.967805	0.993496	0.882633	1.11828	0.913918	1.62074	0.607667	4.32273	0.33467	3509
rs2893321	0.982586	0.928277	1.04007	0.544785	0.924615	0.788437	1.08431	0.334956	0.989565	0.924387	1.05934	0.762835	3516
rs4802998	1.01649	0.968979	1.06634	0.50298	1.04568	0.95491	1.14507	0.335001	1.00843	0.941648	1.07995	0.810176	3520
rs11083489	1.02375	0.975981	1.07385	0.335713	1.03625	0.94538	1.13585	0.447009	1.02871	0.960729	1.10149	0.417136	3521
rs5029926	0.956838	0.873965	1.04757	0.339805	0.946222	0.615729	1.45411	0.800923	0.953774	0.866057	1.05037	0.336296	3520
rs5743312	0.968611	0.9074	1.03395	0.338288	0.964557	0.896105	1.03824	0.336635	0.96036	0.768084	1.20077	0.722708	3521
rs2294123	0.980535	0.934948	1.02834	0.418363	0.984774	0.918806	1.05548	0.664503	0.957611	0.876552	1.04617	0.337138	3500
rs6981400	1.02479	0.962251	1.09139	0.445932	0.973809	0.790592	1.19949	0.802926	1.03578	0.963874	1.11306	0.338221	3520
rs6010620	1.0004	0.946518	1.05735	0.988741	1.01595	0.949693	1.08683	0.645629	0.933315	0.810337	1.07496	0.338407	3521
rs6089949	1.02659	0.967287	1.08952	0.387389	1.02265	0.953879	1.09638	0.528321	1.09088	0.912324	1.30439	0.340173	3521
rs7209074	1.00875	0.955798	1.06464	0.751421	1.06661	0.934183	1.21782	0.340383	0.997417	0.932895	1.0664	0.939571	3521
rs6445063	1.03508	0.96423	1.11114	0.340532	1.05464	0.811431	1.37074	0.690838	1.0383	0.959764	1.12326	0.348991	3520
rs11668758	0.975038	0.925608	1.02711	0.340918	0.970739	0.908472	1.03727	0.379938	0.962463	0.852022	1.08722	0.538395	3515
rs10008492	0.981377	0.935248	1.02978	0.444088	0.986392	0.921352	1.05602	0.693799	0.95611	0.871466	1.04897	0.342621	3521
rs5029928	1.04439	0.953933	1.14343	0.347398	1.04777	0.951414	1.15389	0.343083	1.05424	0.686012	1.62011	0.809618	3521
rs5743557	1.02604	0.965096	1.09083	0.410644	1.02161	0.951374	1.09704	0.556285	1.09506	0.907455	1.32144	0.343589	3521
rs179006	1.01023	0.952886	1.07103	0.732799	1.00041	0.93371	1.07187	0.990736	1.08648	0.914551	1.29072	0.345337	3521
c4_pos38461189	1.02997	0.968404	1.09544	0.347751	1.03071	0.959506	1.1072	0.407547	1.06773	0.884809	1.28847	0.494281	3518
rs5743566	0.974263	0.916375	1.03581	0.404122	0.91421	0.757586	1.10322	0.349545	0.978194	0.910921	1.05044	0.544215	3520
c17_pos16807288	1.02326	0.956926	1.09419	0.501338	1.11472	0.887695	1.3998	0.34995	1.01767	0.943982	1.09711	0.647849	3521
rs2777938	0.978691	0.933875	1.02566	0.367781	0.979128	0.906242	1.05788	0.593036	0.964742	0.894677	1.04029	0.350781	3520
rs4862633	1.02726	0.970809	1.087	0.350978	1.02914	0.961684	1.10132	0.406333	1.05259	0.902384	1.22779	0.514143	3521
rs6557612	0.99383	0.934222	1.05724	0.844523	0.908208	0.741344	1.11263	0.352598	1.00416	0.935427	1.07793	0.908739	3520
rs5745981	1.05033	0.908762	1.21396	0.506176	0.518189	0.129436	2.07454	0.352947	1.06524	0.917813	1.23636	0.405641	3521
rs4369774	1.01697	0.970336	1.06584	0.482327	1.03472	0.96273	1.1121	0.35358	1.00745	0.928741	1.09283	0.85808	3519
rs9267499	0.966613	0.895869	1.04294	0.381201	0.980992	0.730094	1.31811	0.898673	0.961521	0.884765	1.04494	0.355265	3518
rs17616434	0.986659	0.933744	1.04257	0.632968	1.04908	0.91526	1.20247	0.491324	0.968552	0.905007	1.03656	0.356066	3521
c4_pos187227836	0.975568	0.879956	1.08157	0.638341	0.706279	0.336324	1.48318	0.358287	0.982089	0.882609	1.09278	0.740141	3521
rs10818067	1.00346	0.945325	1.06518	0.909611	0.991869	0.925157	1.06339	0.818239	1.08995	0.906932	1.30991	0.358413	3519
rs10095543	0.994618	0.889498	1.11216	0.924556	1.00298	0.892988	1.12652	0.959952	0.748311	0.4019	1.3933	0.360624	3521
rs1040396	1.00665	0.958978	1.05669	0.788896	1.0319	0.964633	1.10385	0.361247	0.963192	0.875625	1.05952	0.440605	3519
rs12298980	0.991318	0.945797	1.03903	0.71619	0.965238	0.894406	1.04168	0.362889	1.01343	0.937354	1.09567	0.737627	3519
rs6567273	1.00646	0.960125	1.05504	0.788802	1.0374	0.958344	1.12297	0.36394	0.984381	0.914421	1.05969	0.675572	3505
rs10111984	0.990947	0.93592	1.04921	0.755053	0.927707	0.788408	1.09162	0.366022	1.00065	0.934692	1.07126	0.98508	3518
rs3775290	0.978126	0.92955	1.02924	0.394764	0.969958	0.9078	1.03637	0.366698	0.979732	0.873125	1.09936	0.72756	3518
rs5743565	0.975328	0.91738	1.03694	0.42409	0.917174	0.760054	1.10678	0.367169	0.979175	0.911853	1.05147	0.562557	3521
rs1409082	0.966686	0.898043	1.04058	0.367284	0.964888	0.889708	1.04642	0.387797	0.937388	0.706808	1.24319	0.65354	3521
rs4310388	0.978135	0.932198	1.02634	0.367697	0.976604	0.912564	1.04514	0.49389	0.961488	0.875085	1.05642	0.413663	3516
rs3130071	1.03184	0.963495	1.10503	0.370028	1.03504	0.958311	1.11791	0.380843	1.05117	0.828005	1.33448	0.681905	3511
rs2233415	1.01741	0.96357	1.07426	0.533795	1.03102	0.963839	1.10288	0.37421	0.983981	0.859696	1.12623	0.814679	3520
rs8083511	0.995378	0.93747	1.05686	0.879595	0.919582	0.764033	1.1068	0.375234	1.0061	0.938268	1.07884	0.864356	3517
rs760370	1.01448	0.967222	1.06405	0.554726	0.997766	0.9111	1.09268	0.961531	1.03172	0.962893	1.10546	0.375381	3519
rs5746009	0.969932	0.894412	1.05183	0.460415	1.06444	0.758985	1.49282	0.717443	0.961277	0.88081	1.0491	0.37593	3520
rs28999107	1.01105	0.964304	1.06006	0.64912	0.997059	0.92698	1.07244	0.936865	1.03835	0.9552	1.12874	0.376862	3448
c17_pos16783172	0.965431	0.873148	1.06747	0.492527	0.970255	0.87394	1.07718	0.57133	0.774377	0.439154	1.36549	0.376939	3519
rs1572530	0.978909	0.926314	1.03449	0.44932	0.970352	0.907161	1.03795	0.381041	0.992912	0.857614	1.14955	0.924174	3520
rs4259415	1.00795	0.961584	1.05656	0.741642	1.03567	0.957437	1.12029	0.381819	0.9887	0.917966	1.06488	0.764119	3521
rs746868	0.982474	0.936586	1.03061	0.468758	0.959615	0.874468	1.05305	0.384549	0.986553	0.921453	1.05625	0.69751	3519
rs1041981	0.995383	0.947656	1.04551	0.853535	1.01082	0.94552	1.08062	0.752207	0.956388	0.864788	1.05769	0.385354	3521
rs17793572	0.986667	0.935339	1.04081	0.622407	0.993927	0.929563	1.06275	0.858461	0.944908	0.830624	1.07492	0.388913	3490
rs2939421	1.02225	0.972284	1.07479	0.38939	1.03464	0.928608	1.15278	0.537029	1.02619	0.960182	1.09674	0.445961	3519
rs179008	1.00996	0.954868	1.06822	0.729202	1.001	0.935403	1.0712	0.976953	1.06948	0.917362	1.24683	0.390821	3520
rs11536891	0.971854	0.910395	1.03746	0.391694	0.959405	0.772464	1.19159	0.707826	0.968552	0.89936	1.04307	0.398136	3519
rs3736022	1.02145	0.942606	1.10689	0.604551	1.01519	0.930701	1.10734	0.733851	1.17022	0.816562	1.67704	0.391903	3519
rs1947953	1.00919	0.958407	1.06267	0.728309	1.05244	0.936154	1.18318	0.392211	0.999009	0.934905	1.06751	0.976626	3517
rs5744086	0.956773	0.86306	1.06066	0.400793	0.954038	0.856463	1.06273	0.392697	0.961639	0.531596	1.73957	0.897091	3510
rs1800610	1.02261	0.940456	1.11194	0.600796	1.01641	0.929241	1.11175	0.72202	1.19149	0.796984	1.78128	0.393131	3521
rs6502540	0.989646	0.937402	1.0448	0.706837	0.998284	0.933266	1.06783	0.960141	0.943705	0.825402	1.07896	0.396521	3489
c3_pos173724628	0.956849	0.864076	1.05958	0.396608	0.789392	0.424155	1.46913	0.455542	0.960194	0.863142	1.06816	0.45497	3517
rs1000294	1.00621	0.951593	1.06396	0.827933	1.02244	0.955797	1.09374	0.518672	0.939446	0.812935	1.08564	0.397303	3518
c8_pos23058035	1.02804	0.920692	1.1479	0.623114	1.02168	0.911491	1.14519	0.712626	1.41265	0.633688	3.14914	0.398325	3514
rs2281449	1.01111	0.945089	1.08175	0.748368	0.896	0.693947	1.15688	0.399643	1.02408	0.949925	1.10402	0.534999	3521
rs12674496	0.997766	0.94604	1.05232	0.934388	1.05604	0.930075	1.19906	0.400141	0.982057	0.918841	1.04962	0.5938	3521
rs11204785	0.989705	0.941832	1.04001	0.682474	0.971719	0.908891	1.03889	0.400228	1.02519	0.921925	1.14002	0.646049	3521
rs4251552	1.02024	0.930097	1.11912	0.671172	0.804375	0.483963	1.33692	0.401023	1.0322	0.935837	1.13848	0.526227	3521
rs7508411	0.979779	0.934041	1.02776	0.402315	0.974594	0.910148	1.0436	0.460956	0.971382	0.886065	1.06491	0.53588	3515
rs2239707	1.02099	0.971687	1.0728	0.410732	1.02313	0.921138	1.13641	0.669578	1.02878	0.962438	1.09969	0.404146	3520
c8_pos22955583	1.01453	0.912876	1.12749	0.788915	1.02393	0.917155	1.14313	0.673885	0.78574	0.445437	1.38603	0.405024	3521
rs17805045	0.983529	0.912758	1.05979	0.662911	0.989445	0.91228	1.07314	0.797856	0.882603	0.657382	1.18499	0.406091	3521
rs11857810	1.00596	0.95917	1.05503	0.806867	1.02967	0.96099	1.10327	0.406399	0.973016	0.890939	1.06266	0.542933	3519
rs12879003	0.994665	0.94873	1.04282	0.824497	1.02581	0.943024	1.11587	0.552774	0.970611	0.904509	1.04154	0.407166	3516
rs179010	1.00281	0.953885	1.05424	0.912522	0.987994	0.924616	1.05572	0.721024	1.04801	0.937803	1.17118	0.408101	3520
rs2466235	1.02877	0.958866	1.10377	0.429513	1.02515	0.948802	1.10763	0.529375	1.12386	0.852221	1.48209	0.408124	3516
rs10503068	1.02355	0.968591	1.08163	0.408431	1.06044	0.918564	1.22423	0.423241	1.02199	0.955672	1.09292	0.5251	3520
rs14708	1.01333	0.947795	1.0834	0.697819	1.10074	0.876612	1.38218	0.408636	1.00665	0.934021	1.08492	0.862355	3513
rs13074711	1.02931	0.956731	1.1074	0.438709	1.01324	0.754647	1.36046	0.930258	1.03405	0.954628	1.12008	0.411535	3501
rs10775533	1.02024	0.972568	1.07026	0.411776	1.02812	0.937938	1.12698	0.553766	1.02596	0.957988	1.09876	0.463682	3513
rs1001793	0.996013	0.945698	1.04901	0.87995	1.00964	0.943895	1.07996	0.780122	0.953569	0.850975	1.06853	0.412996	3418
rs1234315	1.0079	0.961632	1.0564	0.742687	1.03073	0.95864	1.10824	0.413273	0.986047	0.909721	1.06878	0.732475	3520
rs2430803	1.02976	0.959873	1.10475	0.413408	1.02829	0.951682	1.11106	0.480048	1.09701	0.836174	1.43922	0.503884	3507
rs12954567	0.969555	0.869461	1.08117	0.578116	0.974855	0.869966	1.09239	0.661046	0.781502	0.432016	1.41371	0.414968	3519
rs639258	0.989421	0.939994	1.04145	0.6842	0.952644	0.847618	1.07068	0.415639	0.998096	0.933881	1.06673	0.955201	3500
rs2980980	1.00316	0.956243	1.05237	0.897407	1.0377	0.949067	1.1346	0.416596	0.984816	0.919206	1.05511	0.663581	3520
rs2986746	1.03429	0.944479	1.13265	0.466917	1.04078	0.945027	1.14623	0.416984	0.961784	0.626059	1.47754	0.85882	3519
rs4514248	0.979748	0.928728	1.03357	0.453358	0.983321	0.862565	1.12098	0.801356	0.972768	0.909942	1.03993	0.417646	3499
rs6997701	0.974313	0.914862	1.03763	0.417877	0.954054	0.779468	1.16774	0.648303	0.972271	0.904673	1.04492	0.444362	3520
rs1800683	0.997931	0.949995	1.04828	0.934268	1.01438	0.948621	1.08471	0.676232	0.959225	0.867215	1.061	0.418438	3490
rs975074	1.01951	0.972887	1.06836	0.418552	1.03064	0.952554	1.11512	0.452825	1.0221	0.949025	1.1008	0.563553	3515
rs7990075	0.980442	0.93461	1.02852	0.418739	0.969431	0.884651	1.06234	0.506109	0.977171	0.912363	1.04658	0.509529	3519
rs3138055	0.978599	0.928577	1.03132	0.419027	0.95349	0.840253	1.08199	0.460309	0.97887	0.916045	1.046	0.528028	3517
rs759303	0.997371	0.890872	1.1166	0.963552	0.696416	0.289292	1.67649	0.419555	1.00487	0.894362	1.12902	0.934901	3521
rs3132451	0.98099	0.925241	1.0401	0.520265	0.97218	0.907508	1.04146	0.421788	1.01057	0.850643	1.20056	0.904779	3521
rs3764879	1.00292	0.950208	1.05856	0.915638	1.05561	0.924492	1.20532	0.423861	0.991073	0.926955	1.05963	0.792725	3520
rs5746062	0.99733	0.949882	1.04715	0.914377	0.959492	0.866956	1.0619	0.424201	1.01336	0.947675	1.08359	0.697988	3520
rs2233417	1.01551	0.956053	1.07867	0.617065	1.0291	0.959047	1.10426	0.425214	0.952724	0.799914	1.13472	0.587152	3520
rs11875353	0.991466	0.928042	1.05922	0.799425	0.910295	0.722508	1.14689	0.425274	0.999302	0.927522	1.07664	0.985351	3521
rs9881073	1.01631	0.970192	1.06461	0.494814	1.03038	0.956967	1.10943	0.427416	1.01257	0.936624	1.09468	0.753467	3521
rs8081126	1.01086	0.958416	1.06616	0.691192	1.05334	0.92598	1.19822	0.429318	1.00327	0.938553	1.07245	0.923575	3520
rs6445068	1.01357	0.959592	1.07057	0.629371	1.00739	0.94192	1.07741	0.829988	1.05937	0.918023	1.22247	0.429932	3521
rs9193	1.02877	0.958684	1.10398	0.43075	1.02982	0.952166	1.11381	0.462583	1.06362	0.820255	1.37919	0.641731	3519
c1_pos221349115	1.00077	0.907264	1.10392	0.987689	0.993186	0.896507	1.10029	0.895896	1.28223	0.688955	2.38639	0.432811	3434
rs6608	0.974888	0.914831	1.03889	0.433047	0.972479	0.904281	1.04582	0.45189	0.959197	0.782728	1.17545	0.687977	3518
rs12597429	0.988302	0.940865	1.03813	0.639159	1.01095	0.9139	1.1183	0.832532	0.973775	0.910813	1.04109	0.435851	3515
rs12676881	0.996455	0.920436	1.07875	0.930102	0.867158	0.605176	1.24255	0.437364	1.00455	0.92203	1.09446	0.917272	3521
rs12678664	1.00221	0.925751	1.08499	0.956473	0.993949	0.912286	1.08292	0.889649	1.15231	0.80418	1.65116	0.439824	3517
rs760114	1.02816	0.95816	1.10328	0.440108	1.02889	0.951352	1.11276	0.476161	1.06561	0.821786	1.38178	0.631676	3513
rs4971013	0.983825	0.935312	1.03485	0.527341	0.974188	0.911517	1.04117	0.44082	0.994467	0.888942	1.11252	0.922775	3521
rs909253	1.00418	0.956051	1.05473	0.867753	1.04021	0.940483	1.15051	0.443301	0.99069	0.926684	1.05912	0.78371	3520
rs9881097	1.0131	0.967016	1.06137	0.58384	1.02933	0.955964	1.10832	0.443575	1.00459	0.929139	1.08617	0.908412	3520
rs4629675	1.02068	0.925446	1.12572	0.682069	0.774261	0.402259	1.49028	0.443801	1.02979	0.929993	1.14029	0.57247	3519
rs5744101	0.981985	0.88699	1.08715	0.726186	0.973367	0.875667	1.08197	0.616943	1.31163	0.65498	2.62662	0.443884	3485
rs9611692	1.01595	0.946605	1.09038	0.660881	1.10307	0.857899	1.41832	0.44433	1.01039	0.933946	1.09309	0.796783	3514
rs1077667	1.01758	0.960898	1.0776	0.551276	1.0271	0.959028	1.10001	0.44467	0.99109	0.84924	1.15663	0.909583	3521
rs1799724	1.00329	0.923089	1.09046	0.93841	0.995304	0.910134	1.08844	0.917857	1.16505	0.785618	1.72774	0.447351	3506
rs986475	0.972225	0.893753	1.05759	0.51182	0.85609	0.572647	1.27983	0.448834	0.976281	0.892231	1.06825	0.601234	3521
rs11568300	1.00355	0.955851	1.05363	0.886607	1.02565	0.958425	1.09758	0.464061	0.964058	0.876678	1.06015	0.450205	3519
rs13270480	0.998213	0.946954	1.05225	0.946965	1.04895	0.926222	1.18795	0.451585	0.983957	0.920737	1.05152	0.633125	3520
rs535068	1.00858	0.959623	1.06004	0.736418	0.974181	0.875008	1.08459	0.63299	1.02586	0.959627	1.09666	0.453411	3519
rs1618130	0.966371	0.873876	1.06866	0.505164	0.960173	0.863358	1.06785	0.45358	1.06373	0.61669	1.83483	0.824223	3516
rs9646629	1.01829	0.970172	1.06879	0.463073	1.01737	0.951355	1.08797	0.614875	1.03825	0.941	1.14554	0.454461	3521
rs13317803	0.983949	0.939142	1.03089	0.496218	0.985858	0.912705	1.06487	0.717308	0.971742	0.901418	1.04755	0.454525	3516
rs2784069	0.99563	0.948086	1.04556	0.860737	1.0381	0.940753	1.14553	0.456683	0.974979	0.9118	1.04254	0.458512	3519
rs12546582	0.951587	0.824925	1.0977	0.495917	1.11618	0.463784	2.68627	0.806239	0.945533	0.815576	1.0962	0.45783	3520
rs34407287	1.01933	0.968845	1.07244	0.46012	1.03351	0.922053	1.15844	0.571294	1.02166	0.956233	1.09157	0.525661	3521
rs6793317	0.974463	0.904708	1.04959	0.494829	0.993484	0.746947	1.32139	0.964167	0.969776	0.893836	1.05217	0.460708	3521
rs12979435	0.987956	0.939629	1.03877	0.635835	0.99413	0.929788	1.06292	0.86308	0.96086	0.864133	1.06841	0.460797	3483
rs3824217	1.02285	0.944369	1.10785	0.579141	1.0183	0.934077	1.11012	0.680559	1.14192	0.8015	1.62692	0.462458	3521
rs1078457	1.0144	0.956256	1.07607	0.635029	1.02635	0.957467	1.10019	0.463096	0.963889	0.81521	1.13968	0.66699	3517
rs20576	1.01397	0.957194	1.07411	0.637006	0.965896	0.818154	1.14032	0.682041	1.02594	0.958021	1.09867	0.463715	3519
rs3935435	1.00207	0.948239	1.05896	0.941501	0.991428	0.927001	1.06033	0.801729	1.05696	0.911334	1.22585	0.463926	3519
rs17069898	0.990863	0.944487	1.03952	0.707418	0.965391	0.878509	1.06087	0.46416	1.00005	0.934351	1.07036	0.998891	3521
rs3759335	1.00157	0.935937	1.0718	0.963848	0.993089	0.92083	1.07102	0.85722	1.09837	0.854283	1.4122	0.464333	3493
rs17069904	0.980437	0.908923	1.05758	0.609166	0.969736	0.892567	1.05358	0.467613	1.10116	0.802798	1.51041	0.550065	3521
rs3900917	1.01749	0.963783	1.07419	0.530877	1.02515	0.958605	1.09632	0.468211	1.00733	0.879586	1.15363	0.91591	3521
rs13155880	1.01499	0.967743	1.06455	0.540654	1.00971	0.923819	1.10358	0.831363	1.02616	0.956983	1.10034	0.468311	3500
rs6490818	0.983227	0.936454	1.03234	0.496362	0.98426	0.891929	1.08615	0.752251	0.97544	0.912035	1.04325	0.468364	3517
rs1604834	1.0054	0.959745	1.05324	0.820193	0.986321	0.913776	1.06463	0.723822	1.02873	0.952886	1.11061	0.468544	3515
rs1876738	1.00843	0.951641	1.06861	0.776528	0.939073	0.791833	1.11369	0.470026	1.02246	0.954744	1.09498	0.5252	3521
rs1564860	1.01561	0.964441	1.06949	0.557083	1.02466	0.959	1.09482	0.470911	1.00364	0.891481	1.12991	0.952063	3519
rs7704111	1.01197	0.956517	1.07064	0.678951	1.02525	0.958002	1.09722	0.471265	0.96302	0.829843	1.11757	0.619747	3521
rs6062299	1.02249	0.962414	1.08632	0.47158	1.02309	0.953414	1.09785	0.525924	1.05047	0.874756	1.26148	0.59804	3518
rs2239301	0.986222	0.938936	1.03589	0.579979	0.997221	0.900713	1.10407	0.957268	0.975815	0.912828	1.04315	0.472049	3516
rs17639305	1.00173	0.940674	1.06675	0.957042	0.925791	0.749909	1.14292	0.47321	1.01158	0.941641	1.08672	0.75275	3520
rs1004165	0.989326	0.943805	1.03704	0.655216	0.974157	0.906671	1.04667	0.474729	1.0019	0.921577	1.08922	0.964542	3520
rs9623482	1.0203	0.965496	1.07822	0.475557	1.03039	0.891256	1.19123	0.685879	1.02358	0.957077	1.09471	0.496459	3521
rs988242	1.00576	0.897702	1.12683	0.921085	0.999445	0.888937	1.12369	0.992592	1.376	0.571555	3.3127	0.476436	3520
rs1039560	1.00113	0.95562	1.04881	0.961954	0.972301	0.897498	1.05334	0.491621	1.02698	0.954092	1.10543	0.478464	3521
rs6878879	1.00828	0.95348	1.06622	0.772518	1.02372	0.956469	1.09569	0.498961	0.949437	0.822059	1.09655	0.480227	3519
rs1133782	1.01125	0.963897	1.06094	0.647465	1.02481	0.95719	1.09722	0.481583	0.996861	0.909487	1.09263	0.946441	3521
c8_pos22954078	0.986343	0.926796	1.04972	0.66514	0.974922	0.907902	1.04689	0.484595	1.0614	0.864362	1.30336	0.569522	3494
rs4871854	0.982863	0.935185	1.03297	0.495675	0.963106	0.866632	1.07032	0.485137	0.984151	0.920638	1.05205	0.638814	3521
c8_pos22982951	1.01207	0.964306	1.06221	0.626586	1.02463	0.956924	1.09713	0.48543	0.999566	0.910753	1.09704	0.9927	3516
rs2241261	1.01134	0.96468	1.06027	0.639778	1.0285	0.950313	1.11313	0.486013	1.00329	0.9313	1.08084	0.931142	3519
rs1816702	0.975191	0.9086	1.04666	0.486326	0.977427	0.903909	1.05692	0.567129	0.914754	0.705367	1.1863	0.501697	3520
rs386574	1.00685	0.956066	1.06033	0.796039	1.04282	0.926247	1.17406	0.488181	0.998298	0.934297	1.06668	0.959807	3518
rs17300009	1.04691	0.913121	1.20031	0.511073	1.05076	0.913217	1.20903	0.489088	0.937171	0.351246	2.50049	0.896887	3521
rs11781173	1.00445	0.952914	1.05878	0.868664	1.01955	0.954032	1.08957	0.567726	0.957118	0.845317	1.08371	0.489211	3520
rs8140869	0.98076	0.928047	1.03647	0.49068	0.97952	0.915842	1.04763	0.54627	0.963203	0.833443	1.11317	0.61158	3519
rs3897942	1.00727	0.961391	1.05535	0.76061	0.991636	0.917031	1.07231	0.833291	1.02669	0.952498	1.10666	0.491289	3519
rs1104905	0.988587	0.940969	1.03861	0.64858	1.00515	0.907545	1.11325	0.921519	0.976956	0.913783	1.0445	0.494255	3517
rs12428930	0.990517	0.93595	1.04827	0.741719	0.946771	0.80884	1.10822	0.495964	0.996706	0.9312	1.06682	0.92422	3520
rs7993131	0.99615	0.950416	1.04408	0.872189	1.01349	0.942311	1.09004	0.718431	0.972657	0.897603	1.05399	0.498623	3512
rs1021189	1.008	0.961623	1.05662	0.740161	0.993173	0.916777	1.07594	0.866792	1.02599	0.952434	1.10523	0.499012	3519
rs12790427	1.01155	0.953921	1.07266	0.701183	1.02412	0.955624	1.09753	0.499775	0.955502	0.810325	1.12669	0.588272	3519
rs513688	1.01698	0.968415	1.06797	0.500111	1.02551	0.928374	1.13282	0.619755	1.02048	0.95414	1.09143	0.554473	3521
rs3781293	1.00636	0.940531	1.07679	0.854353	1.08309	0.858366	1.36664	0.50112	0.999771	0.926943	1.07832	0.995256	3510
rs1325793	1.00019	0.893677	1.11941	0.997314	0.994075	0.8852	1.11634	0.920021	1.35156	0.56185	3.25127	0.501154	3521
rs3138057	1.01787	0.947498	1.09347	0.627961	1.09482	0.840535	1.42604	0.501723	1.01384	0.936689	1.09735	0.733538	3518
rs4880156	1.01814	0.966107	1.07298	0.501755	1.0322	0.910204	1.17054	0.621435	1.02015	0.954666	1.09013	0.555621	3521
rs5746051	1.02006	0.959544	1.08439	0.524479	1.0164	0.841128	1.2282	0.866227	1.02454	0.954578	1.09962	0.501761	3487
rs1992868	0.986186	0.937751	1.03712	0.588265	0.995903	0.892777	1.11094	0.941324	0.977522	0.914734	1.04462	0.502105	3519
rs9533147	0.992055	0.946376	1.03994	0.740159	0.974888	0.905075	1.05009	0.502323	1.00673	0.9291	1.09084	0.869894	3518
rs4872091	1.00539	0.952724	1.06097	0.844678	1.04596	0.916088	1.19424	0.50651	0.997086	0.932571	1.06606	0.93185	3504
rs3136646	1.00848	0.953711	1.06639	0.766999	1.00195	0.936698	1.07175	0.954778	1.0528	0.904491	1.22542	0.506584	3519
rs11601211	0.972147	0.89062	1.06114	0.527321	0.990936	0.65134	1.50759	0.966075	0.969018	0.882907	1.06353	0.507443	3521
rs1201157	0.996198	0.949924	1.04473	0.875276	1.01145	0.942225	1.08575	0.753019	0.971806	0.892807	1.05779	0.508527	3514
c17_pos16783413	0.983503	0.935721	1.03372	0.512695	0.977723	0.914307	1.04554	0.510248	0.981302	0.882731	1.09088	0.726733	3476
rs17088862	0.964034	0.864322	1.07525	0.510834	0.963834	0.860323	1.0798	0.525114	0.909737	0.472684	1.7509	0.777031	3521
rs10836563	1.01859	0.964126	1.07614	0.511156	1.02193	0.955763	1.09268	0.525307	1.02626	0.889371	1.18423	0.722658	3521
rs1483192	0.990413	0.945118	1.03788	0.686706	0.999302	0.927205	1.077	0.985408	0.974437	0.901676	1.05307	0.513116	3520
rs6557608	1.02331	0.94239	1.11118	0.58353	1.02987	0.942779	1.12501	0.513814	0.950918	0.663506	1.36283	0.78402	3519
rs4331786	0.983891	0.936995	1.03314	0.514572	0.982325	0.918419	1.05068	0.603347	0.972232	0.880629	1.07336	0.577013	3517
rs4830807	1.01302	0.965623	1.06275	0.596633	1.00671	0.919161	1.10261	0.885374	1.0232	0.954901	1.09638	0.515268	3517
c18_pos58143977	0.982101	0.929916	1.03722	0.51678	0.979673	0.916273	1.04746	0.547435	0.971488	0.844256	1.11789	0.686293	3515
rs7037225	1.02161	0.957628	1.08988	0.516985	1.02323	0.95069	1.1013	0.540474	1.04009	0.840444	1.28716	0.717746	3520
rs11135693	0.992116	0.943083	1.0437	0.759534	0.999495	0.935	1.06844	0.988168	0.964324	0.863934	1.07638	0.517186	3502
rs7010043	0.98789	0.942434	1.03554	0.612193	0.993784	0.915408	1.07887	0.881735	0.976493	0.908667	1.04938	0.517231	3521
rs324148	1.00537	0.953462	1.0601	0.843134	1.01993	0.954336	1.09002	0.560723	0.959367	0.845673	1.08835	0.519227	3520
rs35194062	1.01934	0.924711	1.12366	0.69996	1.01466	0.916111	1.12381	0.780119	1.2042	0.68272	2.12399	0.521033	3520
rs5744097	0.981908	0.861697	1.11889	0.784075	0.986728	0.862787	1.12847	0.845321	0.750138	0.311694	1.80532	0.521126	3521
rs6062501	0.984872	0.928979	1.04413	0.609104	1.00681	0.854944	1.18564	0.935198	0.977644	0.912297	1.04767	0.521815	3509
c8_pos23132090	0.981056	0.925243	1.04023	0.522174	0.980895	0.915286	1.05121	0.584976	0.957123	0.809402	1.1318	0.608388	3520
rs6801105	1.01566	0.952881	1.08257	0.633193	1.01194	0.940849	1.08839	0.749526	1.07089	0.867517	1.32194	0.523887	3518
rs6567282	0.994121	0.948065	1.04242	0.807535	0.977825	0.912585	1.04773	0.524428	1.01705	0.929518	1.11283	0.712688	3521
rs10776482	1.00222	0.945635	1.06219	0.940337	0.947985	0.803679	1.1182	0.526094	1.01292	0.945042	1.08567	0.716859	3521
rs1935305	1.00026	0.892441	1.12111	0.996394	0.753662	0.313006	1.81468	0.528168	1.00615	0.894574	1.13165	0.918537	3521
rs4895363	0.99166	0.934958	1.0518	0.780418	0.979593	0.913989	1.04991	0.559921	1.05807	0.887223	1.26182	0.529855	3520
rs11064156	1.00213	0.955528	1.051	0.930292	0.970972	0.88551	1.06468	0.530881	1.02105	0.95339	1.0935	0.551561	3517
c14_pos34941192	1.0168	0.964803	1.0716	0.533865	1.01697	0.951708	1.0867	0.619033	1.03595	0.912917	1.17556	0.584032	3519
rs7038398	0.996938	0.9439	1.05296	0.912447	1.04452	0.910297	1.19853	0.534806	0.98525	0.921136	1.05383	0.665122	3521
rs4072376	1.02075	0.956641	1.08915	0.534903	1.01986	0.947715	1.0975	0.599296	1.0601	0.851256	1.32019	0.602096	3520
rs10866818	0.97557	0.902055	1.05508	0.53608	0.897637	0.636846	1.26522	0.537468	0.97815	0.898742	1.06458	0.609071	3521
rs5743836	0.982273	0.917634	1.05147	0.606571	1.01285	0.804255	1.27556	0.913559	0.976205	0.904185	1.05396	0.537974	3518
rs1572069	1.00936	0.962942	1.05802	0.698104	1.00246	0.933935	1.07601	0.945786	1.02698	0.943302	1.11809	0.539214	3520
rs8124478	0.981328	0.923792	1.04245	0.540914	0.955149	0.795965	1.14617	0.621785	0.981461	0.914713	1.05308	0.60255	3520
rs9327091	1.0164	0.956541	1.08	0.599403	1.02225	0.952576	1.09701	0.541257	1.00019	0.835083	1.19794	0.998343	3509
rs4615567	1.01046	0.944463	1.08107	0.762727	1.07644	0.849248	1.3644	0.542544	1.00572	0.932817	1.08433	0.881812	3521
rs17250281	0.983894	0.933621	1.03687	0.543987	0.982941	0.919842	1.05037	0.611256	0.96895	0.854617	1.09858	0.622456	3521
rs1473792	1.01461	0.95556	1.07732	0.635379	1.05622	0.885042	1.26051	0.544307	1.01138	0.943069	1.08465	0.75106	3521
rs5979746	0.984913	0.934122	1.03847	0.573613	0.960757	0.843871	1.09383	0.545268	0.98679	0.923434	1.05449	0.694472	3521
rs4830803	1.01255	0.959827	1.06818	0.647499	1.04118	0.913452	1.18676	0.545648	1.00908	0.944004	1.07865	0.790342	3519
c8_pos23179129	1.00166	0.947157	1.0593	0.95367	0.953925	0.818243	1.11211	0.546787	1.01179	0.945831	1.08235	0.733271	3516
rs3766730	0.984404	0.922374	1.0506	0.635948	0.977667	0.908289	1.05234	0.547556	1.02284	0.818132	1.27878	0.842864	3518
rs4770467	0.983074	0.929832	1.03937	0.547919	0.98324	0.919186	1.05176	0.622893	0.961721	0.829803	1.11461	0.604098	3520
rs12861715	0.988106	0.940451	1.03818	0.635204	0.97983	0.916607	1.04741	0.549333	0.996708	0.897784	1.10653	0.950696	3520
GA032019	1.04056	0.913566	1.1852	0.549405	1.0409	0.910718	1.1897	0.556489	1.1019	0.412931	2.94042	0.846353	3520
rs6691738	0.984513	0.935244	1.03638	0.551261	0.981569	0.873134	1.10347	0.755445	0.980154	0.917361	1.04724	0.552895	3521
rs3861950	0.986694	0.938346	1.03753	0.601261	0.991133	0.889086	1.10489	0.872361	0.980058	0.917078	1.04736	0.552227	3520
c8_pos23081751	0.996509	0.934785	1.06231	0.914635	0.987856	0.918553	1.06239	0.741987	1.06745	0.860481	1.32419	0.552821	3521
rs17088896	0.976493	0.88391	1.07877	0.639761	0.96899	0.8732	1.07529	0.55308	1.19328	0.641079	2.22113	0.577233	3521
c13_pos42042867	1.02699	0.9402	1.12179	0.554419	1.02499	0.93295	1.12611	0.607103	1.11864	0.728031	1.71881	0.60895	3521
rs7973914	0.99036	0.944413	1.03854	0.68942	0.995683	0.929124	1.06701	0.902448	0.973724	0.891414	1.06363	0.554581	3521
rs10401176	0.987011	0.920225	1.05864	0.714568	0.990905	0.916824	1.07097	0.817744	0.926837	0.719358	1.19416	0.556792	3519
rs769178	1.0082	0.925931	1.09778	0.850838	1.00295	0.915769	1.09844	0.949312	1.1308	0.749832	1.70532	0.557582	3452
rs4274855	1.01877	0.957268	1.08423	0.558286	1.02043	0.949583	1.09657	0.581685	1.03343	0.852817	1.25229	0.737251	3521
rs11672092	1.00842	0.95354	1.06646	0.768959	1.02046	0.95348	1.09214	0.558782	0.963384	0.832431	1.11494	0.616774	3516
rs551145	0.989124	0.936698	1.04449	0.693913	0.98032	0.916902	1.04812	0.560235	1.01525	0.881272	1.1696	0.833955	3520
rs2297437	1.0181	0.958409	1.0815	0.560674	1.01911	0.949785	1.09349	0.598486	1.03685	0.864677	1.2433	0.696115	3520
rs179019	1.01113	0.957206	1.06809	0.692284	1.0072	0.941789	1.07715	0.834124	1.04345	0.903921	1.20452	0.561408	3521
rs6641108	0.99781	0.950933	1.047	0.92885	1.00999	0.943976	1.08062	0.773173	0.972555	0.885316	1.06839	0.561665	3521
rs4876876	1.00473	0.958689	1.05298	0.843689	0.990211	0.9172	1.06903	0.801251	1.02287	0.946968	1.10486	0.565405	3519
rs9901675	0.981049	0.88188	1.09137	0.724913	0.984822	0.881567	1.10017	0.786658	0.83347	0.447662	1.55178	0.5657	3521
rs4770479	0.985218	0.926838	1.04727	0.63276	0.946852	0.785272	1.14168	0.567283	0.987937	0.920198	1.06066	0.7377	3521
rs5743733	1.00516	0.922367	1.09537	0.906663	1.11936	0.76062	1.64731	0.567327	0.999827	0.912123	1.09596	0.997046	3521
rs1013151	0.988067	0.941853	1.03655	0.623269	0.980154	0.914823	1.05015	0.568975	0.991721	0.905476	1.08618	0.857871	3520
rs13313403	0.993019	0.942042	1.04675	0.794429	0.998968	0.934721	1.06763	0.97571	0.96428	0.850793	1.09291	0.569115	3519
rs6502552	1.00589	0.958212	1.05594	0.812662	0.982854	0.890884	1.08432	0.730072	1.0198	0.953092	1.09117	0.570037	3513
rs10410544	1.00868	0.962261	1.05733	0.719299	1.02104	0.949844	1.09757	0.572362	0.999498	0.921	1.08469	0.990408	3508
rs426374	1.03392	0.920614	1.16117	0.573269	1.03211	0.915416	1.16368	0.605652	1.18617	0.532143	2.644	0.676348	3521
rs9317882	0.988182	0.94199	1.03664	0.626451	0.991246	0.904437	1.08639	0.85085	0.980766	0.915948	1.05017	0.577711	3519
rs4404112	0.987826	0.928277	1.05119	0.699399	1.03031	0.85053	1.24808	0.76024	0.979916	0.912285	1.05256	0.578187	3521
rs6916921	1.01325	0.932618	1.10084	0.755771	1.00911	0.92326	1.10293	0.84162	1.11576	0.758105	1.64216	0.57854	3519
rs10123153	1.00205	0.95619	1.05012	0.931571	1.02079	0.949188	1.09778	0.57926	0.98126	0.905795	1.06301	0.643123	3520
rs4383187	0.987756	0.928266	1.05106	0.697487	1.02844	0.849698	1.24477	0.773452	0.979994	0.912347	1.05266	0.579741	3506
rs11776949	1.03579	0.898728	1.19375	0.6273	1.04226	0.899945	1.20707	0.580573	0.860741	0.357636	2.07159	0.737885	3521
rs4803791	0.992284	0.939396	1.04815	0.781654	0.99732	0.932616	1.06651	0.93751	0.961531	0.836298	1.10552	0.581637	3519
rs6919828	1.02238	0.942126	1.10947	0.595679	1.01971	0.934428	1.11278	0.66133	1.11457	0.757273	1.64044	0.582291	3520
rs4770478	0.988564	0.929998	1.05082	0.712019	0.949482	0.787441	1.14487	0.587163	0.992074	0.924046	1.06511	0.826216	3521
rs12504286	1.00092	0.955136	1.04889	0.969442	1.0208	0.947507	1.09976	0.588164	0.980298	0.906954	1.05957	0.616008	3512
rs12607858	0.987763	0.924539	1.05531	0.715234	0.939196	0.747663	1.1798	0.589827	0.991252	0.920033	1.06798	0.817326	3521
rs179021	0.984397	0.929642	1.04238	0.590168	0.958113	0.816988	1.12361	0.598653	0.985612	0.920474	1.05536	0.677826	3520
rs11241499	0.990343	0.945389	1.03743	0.682214	0.979332	0.907439	1.05692	0.591354	0.994874	0.921959	1.07356	0.894721	3521
rs7212800	1.00319	0.956258	1.05243	0.896236	1.02531	0.935655	1.12356	0.592378	0.992696	0.927186	1.06283	0.833304	3521
rs8083014	1.01502	0.960702	1.0724	0.595282	1.01607	0.950124	1.0866	0.641452	1.02886	0.891469	1.18742	0.697278	3521
rs2855812	0.985549	0.933533	1.04046	0.598767	0.986685	0.922853	1.05493	0.694451	0.963881	0.840777	1.10501	0.59773	3520
rs9473029	0.999294	0.896001	1.11449	0.989872	0.830236	0.414647	1.66236	0.59944	1.00473	0.896751	1.12572	0.935142	3520
rs35912475	0.990978	0.945719	1.0384	0.703964	0.995402	0.925998	1.07001	0.900534	0.978764	0.902733	1.0612	0.602892	3521
rs11466658	0.973697	0.852004	1.11277	0.695573	0.967234	0.843337	1.10933	0.633826	1.34803	0.434131	4.18577	0.60544	3521
rs4520422	1.01192	0.962373	1.06402	0.643561	1.00967	0.905338	1.12602	0.862707	1.0174	0.951805	1.08752	0.611877	3509
rs7852970	1.00864	0.960993	1.05866	0.727405	1.02321	0.935045	1.11968	0.617766	1.00429	0.936149	1.07739	0.904948	3427
rs7211847	0.990696	0.943907	1.0398	0.704907	0.993928	0.928569	1.06389	0.860694	0.976266	0.888315	1.07293	0.618015	3512
rs13255552	1.00878	0.962564	1.05721	0.714881	1.00308	0.924523	1.08831	0.941103	1.01859	0.947296	1.09525	0.618845	3521
rs6641116	0.991659	0.944675	1.04098	0.735201	0.995589	0.93097	1.06469	0.897272	0.975522	0.884655	1.07572	0.619345	3519
rs6502546	0.988112	0.942363	1.03608	0.620981	0.984198	0.918184	1.05496	0.652956	0.984478	0.901428	1.07518	0.727912	3518
c18_pos58155239	0.978101	0.895908	1.06783	0.621006	0.889817	0.559756	1.4145	0.621569	0.98037	0.893603	1.07556	0.674991	3521
rs4872085	1.01205	0.965029	1.06136	0.621669	1.01506	0.946394	1.08871	0.675751	1.01729	0.932172	1.11019	0.700553	3512
rs3747414	0.994721	0.946589	1.0453	0.834305	1.00102	0.936396	1.07009	0.976223	0.974585	0.878729	1.0809	0.626022	3520
rs3763295	0.983863	0.9207	1.05136	0.630829	0.974019	0.787384	1.20489	0.808354	0.98238	0.910898	1.05947	0.644655	3518
rs17250680	0.972121	0.865801	1.0915	0.63233	0.867493	0.325243	2.31379	0.776419	0.973018	0.864425	1.09525	0.650535	3515
rs2280934	1.01156	0.965032	1.06033	0.632331	1.01859	0.935681	1.10886	0.670619	1.01317	0.944206	1.08717	0.716024	3521
rs11145951	0.991358	0.945936	1.03896	0.716804	0.982126	0.911804	1.05787	0.634231	0.995826	0.919927	1.07799	0.917644	3519
rs1595626	1.01402	0.957479	1.0739	0.634325	1.01415	0.946939	1.08613	0.687988	1.03223	0.87943	1.21158	0.697961	3518
c17_pos16779455	0.993289	0.946955	1.04189	0.782356	0.977941	0.891942	1.07223	0.634822	0.998597	0.93254	1.06933	0.967926	3521
rs8068222	0.994003	0.947099	1.04323	0.807309	0.999707	0.934114	1.06991	0.993251	0.977718	0.889651	1.0745	0.639857	3521
rs13263101	0.988959	0.937651	1.04307	0.682935	0.969104	0.849595	1.10542	0.640245	0.990818	0.927057	1.05896	0.785769	3520
rs7552664	1.00846	0.956503	1.06325	0.754854	1.01593	0.950663	1.08567	0.640886	0.990808	0.872499	1.12516	0.886818	3519
rs6557607	0.976425	0.883239	1.07944	0.641086	0.978607	0.88102	1.087	0.686608	0.880151	0.510196	1.51837	0.646339	3518
rs525891	1.01065	0.956182	1.06822	0.707828	1.01585	0.949802	1.08648	0.646659	0.99952	0.864356	1.15582	0.994831	3519
rs606407	1.01024	0.952446	1.07154	0.734632	1.01635	0.948193	1.08941	0.646975	0.987848	0.834814	1.16894	0.886789	3519
rs5996080	1.00548	0.924734	1.09328	0.898164	1.08614	0.762331	1.5475	0.64731	1.00118	0.914624	1.09594	0.979524	3521
rs2100143	1.00889	0.963125	1.05682	0.708735	1.01804	0.942123	1.10007	0.651179	1.00633	0.93418	1.08406	0.86788	3521
rs9893403	1.00576	0.959167	1.05462	0.812394	0.993762	0.90895	1.08649	0.890653	1.0161	0.948134	1.08893	0.651222	3518
rs13250183	0.989183	0.943617	1.03695	0.651244	0.983727	0.906078	1.06803	0.695731	0.987189	0.918257	1.0613	0.726994	3518
rs9507148	1.01314	0.952661	1.07747	0.677568	1.01649	0.946474	1.09168	0.65332	1.00843	0.836289	1.216	0.929973	3521
c19_pos50214050	0.985594	0.91272	1.06429	0.711199	0.981165	0.902928	1.06618	0.653795	1.03256	0.7398	1.44117	0.850603	3520
rs17250001	1.02682	0.914489	1.15295	0.654334	1.02445	0.909935	1.15338	0.689585	1.2491	0.468334	3.33148	0.656765	3514
rs17250673	0.996599	0.941101	1.05537	0.907225	0.988381	0.922814	1.05861	0.738607	1.0373	0.88322	1.21827	0.655303	3496
rs4696480	1.00269	0.956888	1.05069	0.910224	1.01749	0.942698	1.09822	0.656239	0.99006	0.917727	1.06809	0.796348	3521
rs2315008	1.00525	0.955796	1.05727	0.838682	1.01516	0.950028	1.08476	0.656482	0.983494	0.880825	1.09813	0.767331	3521
rs1131535	0.996146	0.95052	1.04396	0.871767	0.983961	0.916223	1.05671	0.656825	1.01005	0.928959	1.09821	0.814917	3520
rs4648059	0.976585	0.87599	1.08873	0.669235	0.986688	0.492703	1.97594	0.969828	0.97525	0.871436	1.09143	0.66254	3504
rs684014	1.00671	0.930487	1.08918	0.867736	1.00306	0.921353	1.09202	0.943782	1.08	0.762229	1.53024	0.665124	3520
rs11997323	1.006	0.951692	1.0634	0.832767	0.971456	0.837221	1.12721	0.702699	1.01494	0.948836	1.08564	0.666109	3507
c12_pos6326221	1.01977	0.93243	1.11528	0.668303	1.01844	0.926458	1.11956	0.705147	1.08799	0.684409	1.72957	0.721395	3521
rs17088895	1.0231	0.921054	1.13646	0.670067	1.03392	0.537155	1.99008	0.920479	1.02397	0.918131	1.14201	0.670437	3521
rs548580	1.012	0.957301	1.06983	0.67388	1.01398	0.947982	1.08457	0.68604	1.01758	0.878065	1.17927	0.816783	3518
rs11778166	1.00569	0.958583	1.05512	0.816572	1.01488	0.947065	1.08755	0.675511	0.995045	0.909494	1.08864	0.913753	3520
rs4424253	1.01152	0.949509	1.07759	0.722658	1.01551	0.944654	1.09167	0.676668	0.996824	0.814311	1.22024	0.975405	3521
rs5746078	0.987943	0.907557	1.07545	0.779365	0.990552	0.904756	1.08448	0.837291	0.921862	0.626225	1.35707	0.680062	3520
rs6062509	0.997982	0.948616	1.04992	0.937797	1.02372	0.915279	1.14502	0.681506	0.988466	0.925045	1.05624	0.731682	3516
rs2472393	1.01172	0.94266	1.08583	0.746726	1.01646	0.940201	1.09891	0.68157	0.975613	0.750656	1.26799	0.853536	3521
rs4581063	1.01409	0.941985	1.09171	0.710097	1.01213	0.933865	1.09696	0.768987	1.06503	0.788198	1.4391	0.681619	3521
rs9960450	1.0046	0.911904	1.10672	0.925946	1.10222	0.691992	1.75566	0.681956	1.00064	0.902937	1.10891	0.990301	3520
rs392751	1.00603	0.956648	1.05795	0.815017	1.02285	0.916895	1.14106	0.685492	1.00219	0.937831	1.07097	0.94849	3519
rs1800692	0.993818	0.947605	1.04228	0.798523	0.985917	0.920054	1.0565	0.687644	1.00193	0.915917	1.09602	0.966423	3521
rs3187	0.984076	0.909159	1.06517	0.691116	0.985536	0.904305	1.07406	0.739901	0.93861	0.678514	1.29841	0.701968	3520
rs11078362	1.01202	0.953554	1.07407	0.693976	1.02235	0.859913	1.21548	0.802258	1.01302	0.944477	1.08654	0.717439	3520
rs7773773	1.02835	0.888091	1.19076	0.708649	0.92406	0.230672	3.70173	0.911188	1.0304	0.887506	1.1963	0.694206	3487
rs6824105	0.992627	0.943789	1.04399	0.773757	0.986773	0.923361	1.05454	0.694389	1.00143	0.89634	1.11885	0.979821	3521
rs6929796	0.991066	0.931489	1.05445	0.776626	0.986104	0.918226	1.059	0.700552	1.01618	0.834356	1.23763	0.873218	3521
rs4982269	0.992313	0.945096	1.04189	0.756378	0.996835	0.902046	1.10158	0.950415	0.986972	0.923163	1.05519	0.700572	3520
rs12609318	1.00294	0.950183	1.05863	0.915177	1.01092	0.94562	1.08074	0.749809	0.973968	0.851009	1.11469	0.701669	3521
rs1620233	1.01405	0.937326	1.09705	0.728164	1.01681	0.933326	1.10776	0.702906	0.998325	0.724974	1.37474	0.991805	3521
rs844644	1.00003	0.954157	1.04811	0.999011	1.01321	0.941483	1.09041	0.726031	0.98476	0.909425	1.06633	0.705265	3521
rs2279627	0.995887	0.943488	1.0512	0.88119	1.02627	0.896712	1.17455	0.706465	0.987512	0.923719	1.05571	0.712253	3521
rs4985720	1.00868	0.952884	1.06775	0.765854	1.03016	0.882444	1.2026	0.706729	1.00676	0.940203	1.07803	0.846881	3518
rs9550996	1.0076	0.959994	1.05757	0.759159	1.00565	0.939759	1.07617	0.870465	1.01854	0.92534	1.12113	0.707492	3519
rs11135694	1.00661	0.958832	1.05677	0.790629	1.01836	0.924909	1.12125	0.71107	1.00383	0.938082	1.07418	0.912023	3519
rs1148459	1.00399	0.957843	1.05235	0.868376	1.01396	0.941507	1.09199	0.713942	0.995508	0.91975	1.07751	0.911244	3517
rs1883478	0.99819	0.950944	1.04778	0.941611	0.982133	0.89098	1.08261	0.716776	1.00521	0.939595	1.07542	0.879971	3521
rs3027935	0.991204	0.903035	1.08798	0.852537	0.986796	0.894797	1.08825	0.790091	1.10125	0.651292	1.86207	0.718929	3521
rs12544038	0.99154	0.944486	1.04094	0.731979	0.991642	0.90133	1.091	0.863224	0.987678	0.922713	1.05722	0.720968	3520
rs235218	1.0103	0.93229	1.09483	0.802717	1.01596	0.930994	1.10868	0.722358	0.948065	0.685266	1.31165	0.747446	3498
rs1550335	1.00671	0.959878	1.05584	0.783081	1.01242	0.945622	1.08394	0.723015	1.00254	0.91517	1.09825	0.956537	3519
rs504697	0.999792	0.949119	1.05317	0.993734	1.00616	0.941704	1.07503	0.855676	0.978479	0.867182	1.10406	0.723987	3520
rs9868605	0.992838	0.939234	1.0495	0.799641	0.973917	0.840964	1.12789	0.724151	0.994989	0.929858	1.06468	0.884366	3515
rs3176900	0.999489	0.912283	1.09503	0.991247	0.995921	0.904532	1.09654	0.93367	1.09186	0.667579	1.78579	0.726256	3501
rs12545375	0.980971	0.874491	1.10042	0.743122	1.02668	0.488647	2.15714	0.944577	0.979017	0.86933	1.10254	0.726494	3519
rs2784096	0.994434	0.939625	1.05244	0.846989	0.997251	0.931751	1.06736	0.936701	0.972965	0.833876	1.13525	0.727676	3521
rs9520842	0.990184	0.91827	1.06773	0.797632	0.985714	0.908256	1.06978	0.730391	1.0421	0.75671	1.43511	0.80062	3516
rs8064661	0.991926	0.935645	1.05159	0.785608	1.00471	0.850573	1.18678	0.955881	0.987974	0.922171	1.05847	0.730824	3521
rs10513702	1.00808	0.962337	1.05599	0.734222	1.01085	0.937672	1.08973	0.778399	1.01083	0.935972	1.09168	0.783725	3521
rs7239667	0.995945	0.946929	1.0475	0.874624	0.980925	0.876766	1.09746	0.736681	0.999753	0.935653	1.06824	0.994172	3519
rs1108922	1.01226	0.931682	1.0998	0.773427	1.01541	0.92861	1.11033	0.737248	0.981194	0.684789	1.40589	0.917597	3521
rs12155616	0.996495	0.950547	1.04466	0.884082	0.987927	0.920232	1.0606	0.737346	1.00608	0.924099	1.09533	0.888876	3518
rs4627473	0.995386	0.903417	1.09672	0.925501	0.910937	0.528001	1.5716	0.737447	0.998298	0.901695	1.10525	0.973825	3519
rs17069906	1.00447	0.876387	1.15127	0.948925	0.827389	0.266541	2.56836	0.743023	1.00791	0.8764	1.15915	0.912068	3520
rs11152343	1.00241	0.948046	1.05988	0.932659	0.998566	0.933423	1.06825	0.966733	1.02438	0.882128	1.18956	0.75221	3520
rs2031541	0.999365	0.950373	1.05088	0.98024	0.982498	0.879879	1.09708	0.753731	1.00535	0.940766	1.07436	0.874935	3520
rs2784033	0.995741	0.940798	1.05389	0.882837	0.998603	0.93298	1.06884	0.967854	0.9756	0.835767	1.13883	0.754315	3518
rs3850997	0.997896	0.949615	1.04863	0.933652	1.0029	0.938345	1.07189	0.93204	0.983445	0.885594	1.09211	0.754898	3520
rs10866819	1.00773	0.959795	1.05805	0.756866	1.01349	0.920104	1.11635	0.785914	1.00837	0.942207	1.07918	0.809758	3508
rs3138043	0.996377	0.94829	1.0469	0.885651	1.00957	0.910176	1.11981	0.857115	0.98953	0.925722	1.05774	0.756965	3521
rs12868610	1.00717	0.95964	1.05705	0.772172	1.0066	0.940687	1.07714	0.848972	1.01492	0.922282	1.11686	0.761681	3521
rs1035376	1.0096	0.93928	1.08518	0.795391	0.992309	0.748196	1.31607	0.957262	1.01221	0.935041	1.09574	0.764242	3521
rs7986482	0.992858	0.946444	1.04155	0.769198	0.991475	0.925507	1.06214	0.807442	0.989142	0.903198	1.08326	0.813891	3514
rs1887943	1.00424	0.954358	1.05673	0.870643	1.00998	0.944805	1.07964	0.770547	0.992432	0.886841	1.11059	0.894699	3493
rs2451818	1.00699	0.960731	1.05548	0.771569	1.01029	0.932309	1.0948	0.802685	1.00847	0.93706	1.08532	0.821902	3520
rs331478	0.992288	0.924863	1.06463	0.829274	0.988829	0.915398	1.06815	0.775373	1.02471	0.776907	1.35155	0.862799	3520
rs1234313	1.00453	0.955185	1.05643	0.860343	1.00959	0.944757	1.07887	0.778095	0.9954	0.891948	1.11085	0.934377	3521
rs555903	0.996838	0.925995	1.0731	0.932894	0.992823	0.915361	1.07684	0.862031	1.04213	0.78126	1.39012	0.778908	3521
rs7501462	0.99554	0.942319	1.05177	0.873306	0.979709	0.848945	1.13061	0.779124	0.997854	0.932925	1.0673	0.950095	3521
rs12186102	1.00395	0.95288	1.05776	0.882324	1.00952	0.944704	1.07879	0.779549	0.989497	0.875727	1.11805	0.865462	3520
rs2235126	1.0049	0.952267	1.06043	0.858753	1.00933	0.944358	1.07877	0.784457	0.992706	0.868513	1.13466	0.914509	3519
rs9533173	0.994215	0.948286	1.04237	0.810003	0.995187	0.926508	1.06896	0.894801	0.988468	0.909063	1.07481	0.786021	3518
rs3794350	0.993339	0.946405	1.0426	0.786657	0.987859	0.897611	1.08718	0.802664	0.993046	0.927989	1.06266	0.84004	3519
c9_pos119524254	1.00329	0.919813	1.09435	0.940882	1.00089	0.912351	1.09802	0.985014	1.05858	0.695861	1.61036	0.790276	3521
rs9957719	0.98472	0.84682	1.14508	0.841449	0.829108	0.207115	3.31903	0.791159	0.986578	0.845893	1.15066	0.863318	3521
rs2103867	1.01143	0.928955	1.10122	0.793437	1.01225	0.924269	1.1086	0.793013	1.01545	0.684878	1.5056	0.939163	3518
rs4439140	0.995811	0.949853	1.04399	0.861766	0.990697	0.923707	1.06255	0.793597	1.00022	0.917198	1.09077	0.995946	3519
rs9520823	1.00317	0.951994	1.0571	0.905604	0.989267	0.873418	1.12048	0.865157	1.00823	0.943355	1.07758	0.809039	3521
c8_pos23058389	0.987439	0.888471	1.09743	0.814524	0.987317	0.884369	1.10225	0.820275	0.969257	0.520598	1.80458	0.921563	3501
rs1234317	0.995117	0.943596	1.04945	0.85678	0.992181	0.92842	1.06032	0.816828	1.00084	0.877778	1.14114	0.99005	3521
rs11784599	1.0034	0.946044	1.06423	0.910112	1.00801	0.940658	1.08018	0.821111	0.980197	0.827435	1.16116	0.817009	3520
rs2788287	0.995582	0.937532	1.05723	0.885149	0.991854	0.92467	1.06392	0.8192	1.01425	0.846459	1.2153	0.878125	3520
rs34256674	1.00045	0.954765	1.04832	0.984966	1.009	0.933309	1.09083	0.821834	0.992989	0.921665	1.06983	0.853236	3520
rs677844	0.99918	0.946309	1.055	0.976398	1.01557	0.885078	1.1653	0.825748	0.995134	0.930701	1.06403	0.886427	3509
rs733914	0.994805	0.949055	1.04276	0.828341	0.992602	0.919346	1.07169	0.849439	0.993591	0.920005	1.07306	0.869918	3499
rs12236266	1.00396	0.958115	1.05199	0.868492	1.00794	0.935449	1.08605	0.835468	1.00238	0.927088	1.08379	0.952372	3519
rs4478582	0.997037	0.949055	1.04745	0.906141	1.00334	0.905592	1.11165	0.949094	0.993158	0.928976	1.06177	0.840363	3521
rs10095594	1.00404	0.95471	1.05592	0.875301	1.00685	0.941773	1.07642	0.841355	1.00073	0.897764	1.11551	0.989429	3494
c6_pos31661133	0.995921	0.939545	1.05568	0.890653	0.99716	0.930487	1.06861	0.935795	0.983485	0.834058	1.15968	0.843007	3520
c4_pos187238558	0.992182	0.917074	1.07344	0.845056	0.991721	0.911481	1.07902	0.846855	0.987719	0.693106	1.40756	0.945489	3512
rs876435	1.00233	0.955482	1.05148	0.923961	1.00861	0.923517	1.10153	0.848878	0.999594	0.932059	1.07202	0.990927	3521
rs17884213	1.00236	0.950726	1.05681	0.930254	1.00642	0.941599	1.0757	0.850556	0.990208	0.871374	1.12525	0.880087	3520
rs7177664	1.00248	0.951664	1.056	0.925721	1.00084	0.936682	1.06939	0.980215	1.01097	0.893945	1.1433	0.862057	3521
c18_pos58188348	0.990314	0.877738	1.11733	0.874383	1.01417	0.48276	2.13056	0.970355	0.989159	0.872618	1.12126	0.864674	3520
rs890259	0.999019	0.951918	1.04845	0.968241	1.00742	0.917774	1.10581	0.876521	0.994089	0.928442	1.06438	0.864955	3520
rs4598846	0.996646	0.946116	1.04987	0.899277	0.989389	0.874866	1.1189	0.865039	0.997659	0.933703	1.066	0.944717	3521
rs12937543	1.00309	0.956846	1.05156	0.898183	1.00708	0.927818	1.09311	0.866055	1.00177	0.931628	1.07719	0.961947	3505
rs434364	1.00366	0.956358	1.05329	0.882223	1.00576	0.939627	1.07655	0.868558	1.00292	0.912414	1.1024	0.951869	3502
rs7231380	1.00381	0.9486	1.06224	0.895135	1.01275	0.869321	1.17985	0.87079	1.003	0.936992	1.07367	0.931165	3521
rs2287846	1.00358	0.956674	1.05278	0.883795	1.00338	0.915859	1.09926	0.942242	1.00545	0.93872	1.07692	0.876769	3520
rs2286599	0.994866	0.930237	1.06399	0.880614	0.995	0.922816	1.07283	0.896206	0.986008	0.780435	1.24573	0.905977	3521
rs1799964	1.00158	0.945751	1.06071	0.95685	0.988154	0.841842	1.15989	0.884114	1.00447	0.937868	1.07581	0.898539	3521
rs461108	1.00329	0.957325	1.05145	0.890923	1.00381	0.932127	1.081	0.919907	1.00503	0.928479	1.08789	0.901235	3521
c8_pos23115633	0.993586	0.900011	1.09689	0.898546	1.00296	0.592955	1.69648	0.991196	0.992785	0.894644	1.10169	0.891541	3521
rs6819564	0.999277	0.949439	1.05173	0.97788	0.992343	0.882899	1.11535	0.897421	1.00126	0.937121	1.0698	0.970178	3519
rs448260	0.998085	0.951453	1.047	0.937433	0.996615	0.930458	1.06748	0.922918	0.99902	0.911944	1.09441	0.983196	3519
rs7845953	0.996472	0.912644	1.088	0.937161	0.996812	0.908549	1.09365	0.946181	0.982478	0.625601	1.54294	0.938816	3521
rs465091	1.00061	0.954651	1.04878	0.979827	1.00285	0.926475	1.08553	0.94378	0.999011	0.927525	1.07601	0.979162	3521
rs2287848	0.998435	0.95179	1.04737	0.948858	0.998595	0.932363	1.06953	0.967978	0.996796	0.909911	1.09198	0.945022	3520
c1_pos12166300	NA	NA	NA	NA	NA	NA	NA	NA	NA	NA	NA	NA	NA
c1_pos12195572	NA	NA	NA	NA	NA	NA	NA	NA	NA	NA	NA	NA	NA
c1_pos221357549	NA	NA	NA	NA	NA	NA	NA	NA	NA	NA	NA	NA	NA
c1_pos221364425	NA	NA	NA	NA	NA	NA	NA	NA	NA	NA	NA	NA	NA
c10_pos104139602	NA	NA	NA	NA	NA	NA	NA	NA	NA	NA	NA	NA	NA
c10_pos104156255	NA	NA	NA	NA	NA	NA	NA	NA	NA	NA	NA	NA	NA
c12_pos6323831	NA	NA	NA	NA	NA	NA	NA	NA	NA	NA	NA	NA	NA
c14_pos34941195	NA	NA	NA	NA	NA	NA	NA	NA	NA	NA	NA	NA	NA
c17_pos16815999	NA	NA	NA	NA	NA	NA	NA	NA	NA	NA	NA	NA	NA
c17_pos16817668	NA	NA	NA	NA	NA	NA	NA	NA	NA	NA	NA	NA	NA
c18_pos58203566	NA	NA	NA	NA	NA	NA	NA	NA	NA	NA	NA	NA	NA
c19_pos50202071	NA	NA	NA	NA	NA	NA	NA	NA	NA	NA	NA	NA	NA
c19_pos50216519	NA	NA	NA	NA	NA	NA	NA	NA	NA	NA	NA	NA	NA
c3_pos103062349	NA	NA	NA	NA	NA	NA	NA	NA	NA	NA	NA	NA	NA
c3_pos173705792	NA	NA	NA	NA	NA	NA	NA	NA	NA	NA	NA	NA	NA
c3_pos173714333	NA	NA	NA	NA	NA	NA	NA	NA	NA	NA	NA	NA	NA
c4_pos103676084	NA	NA	NA	NA	NA	NA	NA	NA	NA	NA	NA	NA	NA
c4_pos103698243	NA	NA	NA	NA	NA	NA	NA	NA	NA	NA	NA	NA	NA
c4_pos154837414	NA	NA	NA	NA	NA	NA	NA	NA	NA	NA	NA	NA	NA
c4_pos38450644	NA	NA	NA	NA	NA	NA	NA	NA	NA	NA	NA	NA	NA
c8_pos23072610	NA	NA	NA	NA	NA	NA	NA	NA	NA	NA	NA	NA	NA
c8_pos23079332	NA	NA	NA	NA	NA	NA	NA	NA	NA	NA	NA	NA	NA
c8_pos23119169	NA	NA	NA	NA	NA	NA	NA	NA	NA	NA	NA	NA	NA
c8_pos23154089	NA	NA	NA	NA	NA	NA	NA	NA	NA	NA	NA	NA	NA
c8_pos23173246	NA	NA	NA	NA	NA	NA	NA	NA	NA	NA	NA	NA	NA
c8_pos23177568	NA	NA	NA	NA	NA	NA	NA	NA	NA	NA	NA	NA	NA
c8_pos23177573	NA	NA	NA	NA	NA	NA	NA	NA	NA	NA	NA	NA	NA
c9_pos138933953	NA	NA	NA	NA	NA	NA	NA	NA	NA	NA	NA	NA	NA
rs11569620	NA	NA	NA	NA	NA	NA	NA	NA	NA	NA	NA	NA	NA
rs11573816	NA	NA	NA	NA	NA	NA	NA	NA	NA	NA	NA	NA	NA
rs11656383	NA	NA	NA	NA	NA	NA	NA	NA	NA	NA	NA	NA	NA
rs11778962	NA	NA	NA	NA	NA	NA	NA	NA	NA	NA	NA	NA	NA
rs12001160	NA	NA	NA	NA	NA	NA	NA	NA	NA	NA	NA	NA	NA
rs12552933	NA	NA	NA	NA	NA	NA	NA	NA	NA	NA	NA	NA	NA
rs12662306	NA	NA	NA	NA	NA	NA	NA	NA	NA	NA	NA	NA	NA
rs13172873	NA	NA	NA	NA	NA	NA	NA	NA	NA	NA	NA	NA	NA
rs17881258	NA	NA	NA	NA	NA	NA	NA	NA	NA	NA	NA	NA	NA
rs17881461	NA	NA	NA	NA	NA	NA	NA	NA	NA	NA	NA	NA	NA
rs17886215	NA	NA	NA	NA	NA	NA	NA	NA	NA	NA	NA	NA	NA
rs2192617	NA	NA	NA	NA	NA	NA	NA	NA	NA	NA	NA	NA	NA
rs28385696	NA	NA	NA	NA	NA	NA	NA	NA	NA	NA	NA	NA	NA
rs2927485	NA	NA	NA	NA	NA	NA	NA	NA	NA	NA	NA	NA	NA
rs2965124	NA	NA	NA	NA	NA	NA	NA	NA	NA	NA	NA	NA	NA
rs3093548	NA	NA	NA	NA	NA	NA	NA	NA	NA	NA	NA	NA	NA
rs3093551	NA	NA	NA	NA	NA	NA	NA	NA	NA	NA	NA	NA	NA
rs3093695	NA	NA	NA	NA	NA	NA	NA	NA	NA	NA	NA	NA	NA
rs3093697	NA	NA	NA	NA	NA	NA	NA	NA	NA	NA	NA	NA	NA
rs34995901	NA	NA	NA	NA	NA	NA	NA	NA	NA	NA	NA	NA	NA
rs35380882	NA	NA	NA	NA	NA	NA	NA	NA	NA	NA	NA	NA	NA
rs41429344	NA	NA	NA	NA	NA	NA	NA	NA	NA	NA	NA	NA	NA
rs4149584	NA	NA	NA	NA	NA	NA	NA	NA	NA	NA	NA	NA	NA
rs4149808	NA	NA	NA	NA	NA	NA	NA	NA	NA	NA	NA	NA	NA
rs4251481	NA	NA	NA	NA	NA	NA	NA	NA	NA	NA	NA	NA	NA
rs4251488	NA	NA	NA	NA	NA	NA	NA	NA	NA	NA	NA	NA	NA
rs4251550	NA	NA	NA	NA	NA	NA	NA	NA	NA	NA	NA	NA	NA
rs4251572	NA	NA	NA	NA	NA	NA	NA	NA	NA	NA	NA	NA	NA
rs4872079	NA	NA	NA	NA	NA	NA	NA	NA	NA	NA	NA	NA	NA
rs4898390	NA	NA	NA	NA	NA	NA	NA	NA	NA	NA	NA	NA	NA
rs5029961	NA	NA	NA	NA	NA	NA	NA	NA	NA	NA	NA	NA	NA
rs5029966	NA	NA	NA	NA	NA	NA	NA	NA	NA	NA	NA	NA	NA
rs520639	NA	NA	NA	NA	NA	NA	NA	NA	NA	NA	NA	NA	NA
rs531058	NA	NA	NA	NA	NA	NA	NA	NA	NA	NA	NA	NA	NA
rs5743782	NA	NA	NA	NA	NA	NA	NA	NA	NA	NA	NA	NA	NA
rs5743785	NA	NA	NA	NA	NA	NA	NA	NA	NA	NA	NA	NA	NA
rs5743815	NA	NA	NA	NA	NA	NA	NA	NA	NA	NA	NA	NA	NA
rs5743844	NA	NA	NA	NA	NA	NA	NA	NA	NA	NA	NA	NA	NA
rs5743848	NA	NA	NA	NA	NA	NA	NA	NA	NA	NA	NA	NA	NA
rs5744176	NA	NA	NA	NA	NA	NA	NA	NA	NA	NA	NA	NA	NA
rs6923167	NA	NA	NA	NA	NA	NA	NA	NA	NA	NA	NA	NA	NA
rs7830709	NA	NA	NA	NA	NA	NA	NA	NA	NA	NA	NA	NA	NA
rs7994018	NA	NA	NA	NA	NA	NA	NA	NA	NA	NA	NA	NA	NA
rs893630	NA	NA	NA	NA	NA	NA	NA	NA	NA	NA	NA	NA	NA
rs9267510	NA	NA	NA	NA	NA	NA	NA	NA	NA	NA	NA	NA	NA
rs9267512	NA	NA	NA	NA	NA	NA	NA	NA	NA	NA	NA	NA	NA
Add= Additive model
Rec=Recessive model
Dom=Dominant model
HR=Hazard ratio
95lo= Lower limit 95% confidence interval
95hi= Higher limit 95% confidence interval
pval=p value
NA=Not available mainly due to very low minore allele frequency/event
