# Supplementary material for: SNP-SNP interaction analysis of NF-κB signaling pathway on breast cancer survival
Source: Oncotarget. 2015 Jul 22;6(35):37979–94. doi: 10.18632/oncotarget.4991 (PMC4741978; doi:10.18632/oncotarget.4991)
Supplement: Supplementary file 4 [file oncotarget-06-37979-s004.xls]

## Sheet: Suppl-T-3
Supplementary table 3. a) The likelihood-ratio test comparing Cox’ regression models without and with an interaction term for SNPs nearby or in LD with the interacting-SNPs (rs5996080 and rs7973914, by the recessive model); b) chromosomal distance and LD between other nearby SNPs and rs5996080; c) chromosomal distance and LD between other nearby SNPs and rs7973914
a) p values for the liklihood-ratio test
		rs6489711	rs62622412	rs7973914	rs3759333	rs2286599
		SCNN1A, TNFR1, TNFR3, PLEKHG6	SCNN1A, TNFR1, TNFR3, PLEKHG6	SCNN1A, TNFR1, TNFR3, PLEKHG6	SCNN1A, TNFR1, TNFR3	SCNN1A, TNFR1, TNFR3, PLEKHG6
SNP-ID	Nearby genes	p value*
rs17002737	SREBF2, BAFFR	0.038	ns	1e-05	ns	0.006
rs5996080	SREBF2, BAFFR, CENPM	ns	ns	1.2e-06	0.057	0.001
rs9611692	SREBF2, BAFFR, CENPM	0.002	ns	0.0007	ns	0.037
rs9623482	SREBF2, BAFFR, CENPM, SEPT3	ns	0.044	ns	ns	ns
*p values for Likelihood-ratio test comparing multivariate Cox' regression models without and with the interaction term
b) distance and LD to rs5996080
SNP-ID	Distance to rs5996080	r2 with RS5996080	D' with rs5996080
rs17002737	7 kb	0.8	0.9
rs9611692	38 kb	0.7	0.8
rs9623482	71 kb	0.03	1
c) distance and LD to rs7973914
SNP-ID	Distance to rs7973914	r2 with rs7973914	D' with rs7973914
rs6489711	8 kb	0.3	0.6
rs62622412	12 kb	0.05	0.7
rs3759333	15 kb (Located in TNFR3)	0.05	0.1
rs2286599	22 kb (Located in TNFR3)	0.001	0.1
