# Supplementary material for: SNP-SNP interaction analysis of NF-κB signaling pathway on breast cancer survival
Source: Oncotarget. 2015 Jul 22;6(35):37979–94. doi: 10.18632/oncotarget.4991 (PMC4741978; doi:10.18632/oncotarget.4991)
Supplement: Supplementary file 5 [file oncotarget-06-37979-s005.xls]

## Sheet: Sheet1
Supplementary table 4. a) The likelihood-ratio test comparing Cox’ regression models without and with an interaction term for SNPs nearby or in LD with the interacting-SNPs (rs57890595 and rs17243893, under the dominant model); b) chromosomal distance and LD between other nearby SNPs and rs57890595; c) chromosomal distance and LD between other nearby SNPs and rs17243893
a) p values for the liklihood-ratio test
		rs10283820	rs11145951	rs17243893	rs17250001	rs17250281	rs17250673	rs17250680	rs35695634	rs4880156	rs4880165
		TRAF2, FBXW5, C8G, LCN12, EDFI	TRAF2, FBXW5, C8G, LCN12, EDFI, ABCA2	TRAF2, MAMDC4, EDF1, FBXW5, C8G, CN12	TRAF2, PHPT1, MAMDC4, EDF1	TRAF2, MAMDC4, EDF1, FBXW5, C8G, LCN12	TRAF2, FBXW5, C8G, LCN12	TRAF2, FBXW5, C8G, LCN12	TRAF2, PHPT1, MAMDC4, EDF1	TRAF2, MAMDC4, EDF1, FBXW5, C8G, LCN12	TRAF2, FBXW5, C8G, LCN12
SNP-ID	Nearby genes	p value*
rs78341389	TRAIL-R4 (TNFRSF10D), TNFRSF10C	0.0229552	ns	0.000529511	ns	ns	ns	ns	0.005218	ns	ns
rs55636833	TRAIL-R4 (TNFRSF10D), TNFRSF10C, TNFRSF10A	ns	ns	ns	ns	ns	ns	ns	0.0114694	ns	ns
rs75163938	TRAIL-R4 (TNFRSF10D), TNFRSF10C, TNFRSF10A	ns	ns	0.000578625	ns	ns	ns	ns	0.0396042	ns	ns
rs57890595	TRAIL-R4 (TNFRSF10D), TNFRSF10C, TNFRSF10A	ns	ns	6.294e-06	ns	ns	ns	ns	0.0120968	ns	ns
rs56231259	TRAIL-R4 (TNFRSF10D), TNFRSF10A	ns	ns	0.0434535	0.00161819	ns	ns	0.00623485	ns	ns	ns
rs10094603	TRAIL-R4 (TNFRSF10D), TNFRSF10C, TNFRSF10A	ns	ns	ns	ns	ns	ns	ns	ns	ns	ns
rs11135702	TRAIL-R4 (TNFRSF10D), TNFRSF10C, TNFRSF10A	ns	0.0479411	ns	0.0381465	ns	ns	ns	ns	ns	ns
rs1133782	TRAIL-R4 (TNFRSF10D), TNFRSF10C, TNFRSF10A	ns	0.0231172	0.0129736	ns	ns	ns	0.0245171	ns	ns	ns
rs12545375	TRAIL-R4 (TNFRSF10D), TNFRSF10C, TNFRSF10A	ns	ns	ns	ns	ns	ns	ns	ns	ns	0.0384491
rs2235126	TRAIL-R4 (TNFRSF10D), TNFRSF10C, TNFRSF10A, CHMP7	ns	ns	ns	ns	ns	ns	ns	ns	ns	ns
rs34407287	TRAIL-R4 (TNFRSF10D), TNFRSF10C, TNFRSF10A	ns	ns	0.00180572	ns	ns	ns	ns	ns	ns	ns
rs34941234	TRAIL-R4 (TNFRSF10D), TNFRSF10C	ns	ns	ns	ns	ns	ns	ns	ns	ns	ns
rs3824218	TRAIL-R4 (TNFRSF10D), TNFRSF10A, CHMP7	ns	ns	ns	ns	ns	ns	ns	ns	ns	ns
rs4242390	TRAIL-R4 (TNFRSF10D), TNFRSF10C	0.0497792	ns	0.000149444	ns	ns	ns	ns	0.00128857	ns	ns
rs4242392	TRAIL-R4 (TNFRSF10D), TNFRSF10A, CHMP7	ns	ns	ns	ns	0.0139113	0.00850908	ns	ns	0.0120076	ns
rs6557628	TRAIL-R4 (TNFRSF10D), TNFRSF10A, CHMP7	ns	ns	0.0293885	ns	0.0301146	0.00772852	ns	ns	0.0270537	ns
rs7830709	TRAIL-R4 (TNFRSF10D), TNFRSF10A, CHMP7	ns	ns	ns	ns	ns	ns	ns	0.0125026	ns	ns
rs7843320	TRAIL-R4 (TNFRSF10D), TNFRSF10C	ns	0.0490852	ns	ns	ns	ns	ns	ns	ns	ns
rs9314261	TRAIL-R4 (TNFRSF10D), TNFRSF10C, TNFRSF10B	ns	ns	ns	ns	ns	ns	ns	0.0474147	ns	ns
*p values for Likelihood-ratio test comparing multivariate Cox' regression models without and with the interaction term
b) distance and LD to rs57890595
SNP-ID	Distance to rs57890595	r2 with rs57890595	D' with rs57890595
rs78341389	8 KB	0.303	0.731
rs55636833	2 KB	0.005	0.844
rs75163938	2 KB	0.36	0.849
rs56231259	21 KB	0.009	1
rs10094603	20 KB	0.009	0.368
rs11135702	1 KB	0.001	0.229
rs1133782	2 KB	0.092	1
rs12545375	52 KB	0.01	1
rs2235126	53 KB	0.006	0.123
rs34407287	6 KB	0.008	0.168
rs34941234	11 KB	0.012	1
rs3824218	50 KB	0	0.037
rs4242390	18 KB	0.321	0.674
rs4242392	57 KB	0.007	0.413
rs6557628	54 KB	0.019	1
rs7830709	58 KB	0	0
rs7843320	16 KB	0.009	0.494
rs9314261	36 KB	0.035	0.214
c) distance and LD to rs17243893
SNP-ID	Distance to rs17243893	r2 with rs17243893	D' with rs17243893
rs10283820	19 KB	0.053	1
rs11145951	62 KB	0.08	1
rs17250001	16 KB	0.003	1
rs17250281	0.3 KB	0.026	0.689
rs17250673	22 KB	0.022	1
rs17250680	22 KB	0.003	1
rs35695634	20 KB	0.002	0.605
rs4880156	1 KB	0.043	0.443
rs4880165	2 KB	0.011	1
