# Supplementary material for: SNP-SNP interaction analysis of NF-κB signaling pathway on breast cancer survival
Source: Oncotarget. 2015 Jul 22;6(35):37979–94. doi: 10.18632/oncotarget.4991 (PMC4741978; doi:10.18632/oncotarget.4991)
Supplement: Supplementary file 6 [file oncotarget-06-37979-s006.xlsx]

## Sheet: Sheet1
Supplementary Table 5. Subgroup analyses: Multivariate Cox’ regression models to detect the interaction between rs17243893 and rs57890595 by dominant model of inheritance. The cases has been subgrouped according to Estrogen receptor : a) Patients with estrogen receptor positive tumors, b) Patients with estrogen receptor negative tumors, and according to Nodal status : a) Patients with positive no…
ER subgroup: a) Patients with estrogen receptor positive tumors						b) Patients with estrogen receptor negative tumors
Model without interaction						Model without interaction
	n(death)	HZ	95% CI	P			n(death)	HZ	95% CI	P
rs17243893 (A, a)						rs17243893 (A, a)
AA	18652 (1803)	1 (Ref.)				AA	4459 (746)	1 (Ref.)
Aa+aa	2080 (185)	0.92	(0.7-1.0)	0.341		Aa+aa	537 (99)	1.08	(0.8-1.3)	0.473
rs57890595 (B, b)						rs57890595 (B, b)
BB	16200 (1510)	1 (Ref.)				BB	3894 (689)	1 (Ref.)
Bb+bb	4613 (473)	1.11	(0.9-1.2)	0.065		Bb+bb	1108 (154)	0.79	(0.6-0.9)	0.011
Model with an interaction term ((Aa+aa) X (Bb+bb))						Model with an interaction term ((Aa+aa) X (Bb+bb))
	n(death)	HZ	95% CI	P			n(death)	HZ	95% CI	P
rs17243893 (A, a)						rs17243893 (A, a)
AA		1 (Ref.)				AA		1 (Ref.)
Aa+aa		1.08	(0.9-1.2)	0.353		Aa+aa		1.18	(0.9-1.4)	0.156
rs57890595 (B, b)						rs57890595 (B, b)
BB		1 (Ref.)				BB		1 (Ref.)
Bb+bb		1.17	(1.0-1.3)	0.003		Bb+bb		0.84	(0.7-1.0)	0.074
Interaction						Interaction
(Aa+aa) X (Bb+bb)	485 (30)	0.491	(0.3-0.7)	0.0006		(Aa+aa) X (Bb+bb)	120 (14)	0.59	(0.3-1.0)	0.088
Liklihood ratio test between models*						Liklihood ratio test between models*
				Puncorrected						Puncorrected
				0.00025						0.0738
a) Patients with positive nodal status						b) Patients with negative nodal status
Model without interaction						Model without interaction
	n(death)	HZ	95% CI	P			n(death)	HZ	95% CI	P
rs17243893 (A, a)						rs17243893 (A, a)
AA	8562 (1419)	1 (Ref.)				AA	13814 (1038)	1 (Ref.)
Aa+aa	945 (149)	0.96	(0.8-1.1)	0.722		Aa+aa	1546 (116)	0.99	(0.8-1.2)	0.941
rs57890595 (B, b)						rs57890595 (B, b)
BB	7400 (1207)	1 (Ref.)				BB	11917 (894)	1 (Ref.)
Bb+bb	2121 (354)	1.04	(0.9-1.1)	0.451		Bb+bb	3499 (261)	0.98	(0.8-1.1)	0.782
Model with an interaction term ((Aa+aa) X (Bb+bb))						Model with an interaction term ((Aa+aa) X (Bb+bb))
	n(death)	HZ	95% CI	P			n(death)	HZ	95% CI	P
rs17243893 (A, a)						rs17243893 (A, a)
AA		1 (Ref.)				AA		1 (Ref.)
Aa+aa		1.05	(0.8-1.2)	0.601		Aa+aa		1.16	(0.9-1.4)	0.153
rs57890595 (B, b)						rs57890595 (B, b)
BB		1 (Ref.)				BB		1 (Ref.)
Bb+bb		1.08	(0.9-1.2)	0.202		Bb+bb		1.05	(0.9-1.2)	0.482
Interaction						Interaction
(Aa+aa) X (Bb+bb)	196 (22)	0.64	(0.4-1.2)	0.064		(Aa+aa) X (Bb+bb)	396 (20)	0.47	(0.2-0.7)	0.0049
Liklihood ratio test between models*						Liklihood ratio test between models*
				Puncorrected						Puncorrected
				0.035						0.0068
a) Patients were treated with chemotherapy						b) Patients were not treated without chemotherapy
Model without interaction						Model without interaction
	n(death)	HZ	95% CI	P			n(death)	HZ	95% CI	P
rs17243893 (A, a)						rs17243893 (A, a)
AA	5447 (850)	1 (Ref.)				AA	8732 (1028)	1 (Ref.)
Aa+aa	620 (89)	0.93	(0.7-1.1)	0.571		Aa+aa	971 (103)	0.96	(0.7-1.1)	0.701
rs57890595 (B, b)						rs57890595 (B, b)
BB	4675 (716)	1 (Ref.)				BB	7533 (891)	1 (Ref.)
Bb+bb	1362 (222)	1.08	(0.9-1.2)	0.311		Bb+bb	2138 (237)	0.91	(0.8-1.0)	0.262
Model with an interaction term ((Aa+aa) X (Bb+bb))						Model with an interaction term ((Aa+aa) X (Bb+bb))
	n(death)	HZ	95% CI	P			n(death)	HZ	95% CI	P
rs17243893 (A, a)						rs17243893 (A, a)
AA		1 (Ref.)				AA		1 (Ref.)
Aa+aa		1.02	(0.8-1.3)	0.863		Aa+aa		1.14	(0.9-1.4)	0.221
rs57890595 (B, b)						rs57890595 (B, b)
BB		1 (Ref.)				BB		1 (Ref.)
Bb+bb		1.1	(0.9-1.3)	0.162		Bb+bb		0.99	(0.8-1.1)	0.953
Interaction						Interaction
(Aa+aa) X (Bb+bb)	141 (16)	0.66	(0.3-1.1)	0.161		(Aa+aa) X (Bb+bb)	244 (13)	0.37	(0.1-0.6)	0.0018
Liklihood ratio test between models*						Liklihood ratio test between models*
				Puncorrected						Puncorrected
				0.027						0.0051
All the models are adjusted for study
*likelihood ratio test comparing Cox’ regression models without and with an interaction term.
