# Supplementary material for: SNP-SNP interaction analysis of NF-κB signaling pathway on breast cancer survival
Source: Oncotarget. 2015 Jul 22;6(35):37979–94. doi: 10.18632/oncotarget.4991 (PMC4741978; doi:10.18632/oncotarget.4991)
Supplement: Supplementary file 7 [file oncotarget-06-37979-s007.xlsx]

## Sheet: Suppl-T6a
Supplementary Table 6a. Association of rs5996080 (A/G) and rs7973914 (G/A) genotype combination (aa+bb vs. the rest) with the clinical and pathological features of the primary tumors.
	Total*	aa+bb (rs5996080=GG AND rs7973914=AA)	Other genotype combination	p**
Tumor morphology
Ductal	17219	18	17201	0.172
	0.729711	0.529412	0.73
Lobular	3055	6	3049
	0.129466	0.176471	0.129398
Other	3323	10	3313
	0.140823	0.294118	0.140602
Missing	6834	12	6822
Grade
1	5312	8	5304	0.681
		0.210526	0.213518
2	11956	16	11940
		0.421053	0.480657
3	7611	14	7597
		0.368421	0.305825
Missing	5552	8	5544
Tumor size
1	16198	20	16178	0.492***
		0.571429	0.655962
2	7531	13	7518
		0.371429	0.304829
3	969	2	967
		0.0571429	0.0392085
Missing	5733	11	5722
Nodal status
Negative	15550	17	15533	0.043
		0.447368	0.618032
Positive	9621	21	9600
		0.552632	0.381968
Missing	5260	8	5252
Metastasis at diagnosis
Negative	3623	7	3616	0.251
		0.777778	0.89284
Positive	436	2	434
		0.222222	0.10716
Missing	26372	37	26335
Estrogen receptor status
Negative	5050	7	5043	0.834
		0.2	0.19388
Positive	20996	28	20968
		0.8	0.80612
Missing	4385	11	4374
Progestron receptor status
Negative	6987	10	6977	1
		0.30303	0.310946
Positive	15484	23	15461
		0.69697	0.689054
Missing	7960	13	7947
HER2 status
Negative	9920	17	9903	0.757
		0.894737	0.848295
Positive	1773	2	1771
		0.105263	0.151705
Missing	18738	27	18711
Age of diagnosis
50 year old or younger	9383	13	9370	0.421
		0.282609	0.308386
Older than 50	21047	33	21014
		0.717391	0.691614
Missing	1	0	1
Age of diagnosis
50 year old or younger	9383	13	9370	0.359
		0.282609	0.308386
Between 50 and 70	17220	24	17196
		0.521739	0.565956
Older than 70	3827	9	3818
		0.195652	0.125658
Missing	1	0	1
*A total of 4 (0.01%) genotypes were missing for rs5996080 and rs7973914 combination
*missing data were not included in the test
**Chi square for trend
