# Supplementary material for: SNP-SNP interaction analysis of NF-κB signaling pathway on breast cancer survival
Source: Oncotarget. 2015 Jul 22;6(35):37979–94. doi: 10.18632/oncotarget.4991 (PMC4741978; doi:10.18632/oncotarget.4991)
Supplement: Supplementary file 8 [file oncotarget-06-37979-s008.xlsx]

## Sheet: Suppl-T6b
Supplementary Table 6b. Association of rs17243893(A/G) and rs57890595 (A/C) genotype combination (Aa+aa+Bb+bb vs. the rest) with the clinical and pathological features of the primary tumors.
	Total*	(Aa+aa)+(Bb+bb) (rs17243893=AG AND rs57890595=AC)	Other genotype combination	p**
Tumor morphology
Ductal	16954	407	16547	0.377
		0.717813	0.729746
Lobular	3011	69	2942
		0.121693	0.129746
Other	3277	91	3186
		0.160494	0.140507
Missing	6596	152	6444
Grade
1	5215	131	5084	0.218
		0.228223	0.213336
2	11715	286	11429
		0.498258	0.479585
3	7475	157	7318
		0.273519	0.307079
Missing	5433	145	5288
Tumor size
1	15877	401	15476	0.237***
		0.677365	0.655429
2	7369	174	7195
		0.293919	0.304718
3	958	17	941
		0.0287162	0.0398526
Missing	5634	127	5507
Nodal status
Negative	15227	396	14831	0.01
		0.668919	0.616776
Positive	9411	196	9215
		0.331081	0.383224
Missing	5200	127	5073
Metastasis at diagnosis
Negative	3581	92	3489	0.184
		0.938776	0.89096
Positive	433	6	427
		0.0612245	0.10904
Missing	25824	621	25203
Estrogen receptor status
Negative	4949	120	4829	0.799
		0.198347	0.193967
Positive	20552	485	20067
		0.801653	0.806033
Missing	4337	114	4223
Progestron receptor status
Negative	6816	145	6671	0.209
		0.0212735	0.978727
Positive	15147	365	14782
		0.0240972	0.975903
Missing	7875	209	7666
HER2 status
Negative	6816	145	6671	0.992
		0.284314	0.310959
Positive	15147	365	14782
		0.715686	0.689041
Missing	18340	474	17866
Age of diagnosis
50 year old or younger	9221	232	8989	0.438
		0.32267	0.308709
Older than 50	20616	487	20129
		0.67733	0.691291
Missing	1	0	1
Age of diagnosis
50 year old or younger	9221	232	8989	0.438
		0.32267	0.308709
Older than 50	20616	487	20129
		0.67733	0.691291
Missing	1	0	1
Age of diagnosis
50 year old or younger	9221	232	8989	0.116
		0.32267	0.308709
Between 50 and 70	16881	415	16466
		0.577191	0.565492
Older than 70	3735	72	3663
		0.100139	0.125798
Missing	1	0	1
*A total of 593 (1.8%) genotypes were missing for rs17243893 and rs57890595 combination
*missing data were not included in the test
**Chi square for trend
