# Supplementary material for: SNP-SNP interaction analysis of NF-κB signaling pathway on breast cancer survival
Source: Oncotarget. 2015 Jul 22;6(35):37979–94. doi: 10.18632/oncotarget.4991 (PMC4741978; doi:10.18632/oncotarget.4991)
Supplement: Supplementary file 9 [file oncotarget-06-37979-s009.xlsx]

## Sheet: Sheet1
Supplementary Table 7. Regulatory elements from the ENCODE project overlapping with interacting SNPs or their proxies.
SNPs	chr	r2	D'	Regulatory elemnt marks	other regulatory element marks
a) rs5996080 proxies
rs2076018	22	0.23	0.55	Promoter histone marks
rs76140449	22	0.92	0.98	Promoter histone marks	Dnase hypersensitivity sites
rs117492772	22	0.86	0.93	Promoter histone marks
rs6002539	22	0.79	0.93	Promoter histone marks
rs117237923	22	0.9	0.97	Promoter histone marks
rs140649172	22	0.69	0.9	Promoter histone marks	Dnase hypersensitivity sites
rs763263	22	0.34	0.96	Promoter histone marks
rs77874543	22	0.68	0.87	Promoter histone marks
rs41277477	22	0.85	0.95	Promoter histone marks	Dnase hypersensitivity sites
rs6002555	22	0.32	0.94	Promoter histone marks	Dnase hypersensitivity sites
rs8141218	22	0.2	0.55	Enhancer histone marks
rs7287886	22	0.2	0.55	Enhancer histone marks
rs2284083	22	0.28	0.56	Enhancer histone marks
rs2839713	22	0.28	0.56	Enhancer histone marks
rs2839714	22	0.28	0.56	Enhancer histone marks
rs74823524	22	0.28	0.56	Enhancer histone marks
rs60386215	22	0.28	0.56	Enhancer histone marks
rs73165126	22	0.88	0.96	Enhancer histone marks	Dnase hypersensitivity sites
rs73165127	22	0.88	0.96	Enhancer histone marks
rs73165129	22	0.88	0.96	Enhancer histone marks	Dnase hypersensitivity sites
rs73165134	22	0.88	0.96	Enhancer histone marks
rs55917324	22	0.85	0.95	Enhancer histone marks
rs1894713	22	0.34	0.94	Enhancer histone marks
rs6002548	22	0.34	0.94	Enhancer histone marks
rs7293091	22	0.34	0.94	Enhancer histone marks
rs73165153	22	0.85	0.95	Enhancer histone marks
rs35542507	22	0.85	0.95	Enhancer histone marks
rs145324568	22	0.55	0.83	Enhancer histone marks
rs5751194	22	0.27	-0.85	Enhancer histone marks	Dnase hypersensitivity sites
rs2839713	22	0.28	0.56	Enhancer histone marks
rs2839714	22	0.28	0.56	Enhancer histone marks
rs74823524	22	0.28	0.56	Enhancer histone marks
rs2269664	22	0.92	0.98	Dnase hypersensitivity sites
rs6002537	22	0.97	0.98	Dnase hypersensitivity sites
rs78328564	22	0.92	0.98	Dnase hypersensitivity sites
rs5996087	22	0.9	0.97	Dnase hypersensitivity sites
rs77657071	22	0.85	0.95	Dnase hypersensitivity sites
rs41277473	22	0.85	0.95	Dnase hypersensitivity sites
b) rs7973914 proxies
rs10774426	12	0.95	1	Enhancer histone marks
rs10774427	12	0.93	0.99	Enhancer histone marks
rs10774428	12	0.28	0.97	Enhancer histone marks
rs10774429	12	0.73	0.99	Enhancer histone marks
c) rs17243893 proxies
rs17243893	9	1	1	Enhancer histone marks
rs35253986	9	0.27	0.54	Dnase hypersensitivity sites
Regulatory element marks are according to the ENCODE project
