# Supplementary material for: SNP-SNP interaction analysis of NF-κB signaling pathway on breast cancer survival
Source: Oncotarget. 2015 Jul 22;6(35):37979–94. doi: 10.18632/oncotarget.4991 (PMC4741978; doi:10.18632/oncotarget.4991)
Supplement: Supplementary file 10 [file oncotarget-06-37979-s010.xls]

## Sheet: Sheet2
Supplementary Table 8. The list of 917 SNPs residing within or in 50kb flanking region of 75 candidate genes involved in NFkB activating pathway
SNP ID or variant Loci	Chromosome	Position	Nearby genes
c1_pos12193770	1	12193770	TNFRSF1B:VPS13D
c1_pos12195572	1	12195572	TNFRSF1B:VPS13D
c1_pos221349115	1	221349115	TLR5
c1_pos221385893	1	221385893	TLR5
c11_pos36470230	11	36470230	PRR5L:TRAF6
c12_pos6324515	12	6324515	PLEKHG6:TNFRSF1A:SCNN1A:LTBR
c12_pos6326221	12	6326221	PLEKHG6:TNFRSF1A:SCNN1A:LTBR
c13_pos42042867	13	42042867	TNFSF11
c14_pos34938557	14	34938557	NFKBIA
c14_pos34939542	14	34939542	NFKBIA
c14_pos34941192	14	34941192	NFKBIA
c14_pos34947267	14	34947267	NFKBIA
c17_pos16779455	17	16779455	TNFRSF13B
c17_pos16779567	17	16779567	TNFRSF13B
c17_pos16783172	17	16783172	TNFRSF13B
c17_pos16783413	17	16783413	TNFRSF13B
c17_pos16794925	17	16794925	TNFRSF13B
c17_pos16807288	17	16807288	TNFRSF13B
c18_pos58143977	18	58143977	KIAA1468:TNFRSF11A
c18_pos58147700	18	58147700	KIAA1468:TNFRSF11A
c18_pos58147995	18	58147995	KIAA1468:TNFRSF11A
c18_pos58155239	18	58155239	KIAA1468:TNFRSF11A
c18_pos58188348	18	58188348	TNFRSF11A
c18_pos58205057	18	58205057	TNFRSF11A
c18_pos58205737	18	58205737	TNFRSF11A
c19_pos49941349	19	49941349	CEACAM16:BCL3:CBLC
c19_pos50214050	19	50214050	CLPTM1:RELB:CLASRP
c3_pos103027796	3	103027796	FAM55C:NFKBIZ
c3_pos103032387	3	103032387	FAM55C:NFKBIZ
c3_pos103043241	3	103043241	FAM55C:NFKBIZ
c3_pos103047631	3	103047631	FAM55C:NFKBIZ
c3_pos173708105	3	173708105	TNFSF10
c3_pos173724628	3	173724628	TNFSF10
c3_pos52239700	3	52239700	ALAS1:TLR9:TWF2:PPM1M:WDR82:MIRLET7G
c4_pos103638047	4	103638047	NFKB1
c4_pos103681085	4	103681085	NFKB1
c4_pos154820925	4	154820925	KIAA0922:TLR2:RNF175
c4_pos187227836	4	187227836	TLR3
c4_pos187232126	4	187232126	TLR3
c4_pos187238558	4	187238558	TLR3
c4_pos38445882	4	38445882	TLR10:TLR1
c4_pos38456469	4	38456469	TLR10:TLR1:TLR6
c4_pos38461189	4	38461189	TLR10:TLR1:TLR6
c6_pos31661133	6	31661133	BAT1:SNORD117:SNORD84:ATP6V1G2:NFKBIL1:LTA:TNF:LTB:LST1:NCR3:AIF1:PRRC2A:SNORA38
c8_pos22945728	8	22945728	RHOBTB2:TNFRSF10B
c8_pos22954078	8	22954078	RHOBTB2:TNFRSF10B
c8_pos22954519	8	22954519	RHOBTB2:TNFRSF10B
c8_pos22955329	8	22955329	RHOBTB2:TNFRSF10B
c8_pos22955583	8	22955583	RHOBTB2:TNFRSF10B
c8_pos22955707	8	22955707	RHOBTB2:TNFRSF10B
c8_pos22982951	8	22982951	RHOBTB2:TNFRSF10B:TNFRSF10C
c8_pos22987253	8	22987253	TNFRSF10B:TNFRSF10C
c8_pos23051269	8	23051269	TNFRSF10C:TNFRSF10D
c8_pos23058035	8	23058035	TNFRSF10C:TNFRSF10D:TNFRSF10A
c8_pos23058389	8	23058389	TNFRSF10C:TNFRSF10D:TNFRSF10A
c8_pos23060058 (rs57890595)	8	23060058	TNFRSF10C:TNFRSF10D:TNFRSF10A
c8_pos23079332	8	23079332	TNFRSF10C:TNFRSF10D:TNFRSF10A
c8_pos23081751	8	23081751	TNFRSF10D:TNFRSF10A
c8_pos23115633	8	23115633	TNFRSF10D:TNFRSF10A:LOC389641:CHMP7
c8_pos23132090	8	23132090	TNFRSF10A:LOC389641:CHMP7
c8_pos23135994	8	23135994	TNFRSF10A:LOC389641:CHMP7
c8_pos23164131	8	23164131	TNFRSF10A:LOC389641:CHMP7:R3HCC1:LOXL2
c8_pos23169811	8	23169811	TNFRSF10A:LOC389641:CHMP7:R3HCC1:LOXL2
c8_pos23172048	8	23172048	TNFRSF10A:LOC389641:CHMP7:R3HCC1:LOXL2
c8_pos23177387	8	23177387	TNFRSF10A:LOC389641:CHMP7:R3HCC1:LOXL2
c8_pos23177573	8	23177573	TNFRSF10A:LOC389641:CHMP7:R3HCC1:LOXL2
c8_pos23179129	8	23179129	TNFRSF10A:LOC389641:CHMP7:R3HCC1:LOXL2
c9_pos119521031	9	119521031	TLR4
c9_pos119524254	9	119524254	TLR4
GA016329	#N/A	#N/A	#N/A
GA016492	#N/A	#N/A	#N/A
GA018547	#N/A	#N/A	#N/A
GA029783	#N/A	#N/A	#N/A
GA032019	#N/A	#N/A	#N/A
rs1000294	8	23136080	TNFRSF10A:LOC389641:CHMP7
rs10004195	4	38461119	TLR10:TLR1:TLR6
rs10008032	4	38421877	KLF3:TLR10
rs10008492	4	38442115	TLR10:TLR1
rs1001792	8	22957147	RHOBTB2:TNFRSF10B
rs1001793	8	22956894	RHOBTB2:TNFRSF10B
rs10025405	4	187243800	TLR3
rs10029775	4	38454270	TLR10:TLR1:TLR6
rs1004165	19	49924045	CEACAM19:CEACAM16:BCL3:CBLC
rs10094603	8	23080582	TNFRSF10C:TNFRSF10D:TNFRSF10A
rs10095543	8	23187341	TNFRSF10A:LOC389641:CHMP7:R3HCC1:LOXL2
rs10095594	8	22970836	RHOBTB2:TNFRSF10B:TNFRSF10C
rs10099175	8	23101907	TNFRSF10D:TNFRSF10A:LOC389641
rs10111984	8	22954804	RHOBTB2:TNFRSF10B
rs10123153	9	116768716	TNFSF8
rs1013151	X	12842452	TLR7:LOC349408:TLR8
rs10140922	14	34899865	PSMA6:NFKBIA
rs1021189	13	42014211	TNFSF11
rs1022714	14	34941158	NFKBIA
rs10283820	9	138936831	TRAF2:FBXW5:C8G:LCN12
rs1035376	5	118676149	TNFAIP8
rs1039560	4	38507899	TLR10:TLR1:TLR6:FAM114A1:MIR574
rs10401176	19	49945331	CEACAM16:BCL3:CBLC
rs1040396	1	7874991	PER3:UTS2:TNFRSF9
rs10410544	19	44077372	HNRNPL:RINL:SIRT2:NFKBIB:SARS2:MRPS12:FBXO17
rs10416720	19	49955950	BCL3:CBLC:BCAM
rs1041981	6	31648763	MCCD1:BAT1:SNORD117:SNORD84:ATP6V1G2:NFKBIL1:LTA:TNF:LTB:LST1:NCR3:AIF1:PRRC2A
rs10438593	16	3050715	CLDN9:CLDN6:TNFRSF12A:HCFC1R1:THOC6:CCDC64B:MMP25:IL32:ZSCAN10:MGC3771
rs10456568	6	47418066	TNFRSF21
rs1047266	8	22956646	RHOBTB2:TNFRSF10B
rs1047275	8	22936107	RHOBTB2:TNFRSF10B
rs10489113	4	103761249	NFKB1:MANBA
rs10489268	1	171428841	TNFSF4
rs10489270	1	171424387	TNFSF4
rs10503068	18	58102113	KIAA1468:TNFRSF11A
rs10513258	9	116569954	TNFSF15
rs10513702	3	173669647	GHSR:TNFSF10
rs1053954	1	221350474	TLR5
rs1057640	14	102636657	CDC42BPB:C14orf73:TNFAIP2
rs1059702	X	152937386	HCFC1:TMEM187:MIR3202-1:MIR3202-2:IRAK1:MIR718:MECP2
rs1059703	X	152932023	HCFC1:TMEM187:MIR3202-1:MIR3202-2:IRAK1:MIR718:MECP2
rs10739495	9	119467736	TLR4
rs10775533	19	44092015	RINL:SIRT2:NFKBIB:SARS2:MRPS12:FBXO17
rs10776482	4	38451180	TLR10:TLR1
rs1077667	19	6619972	TNFSF14:C3
rs1078457	11	65136700	SSSCA1:FAM89B:EHBP1L1:KCNK7:MAP3K11:PCNXL3:SIPA1:RELA
rs10818067	9	119476882	TLR4
rs10836562	11	36420869	PRR5L:TRAF6
rs10836563	11	36434690	PRR5L:TRAF6
rs10849438	12	6282297	PLEKHG6:TNFRSF1A:SCNN1A
rs10856839	4	38453631	TLR10:TLR1:TLR6
rs10866818	8	22944352	RHOBTB2:TNFRSF10B
rs10866819	8	22973638	RHOBTB2:TNFRSF10B:TNFRSF10C
rs10912551	1	171386590	TNFSF4
rs10912560	1	171431080	TNFSF4
rs10912561	1	171431188	TNFSF4
rs10982475	9	116779524	TNFSF8:TNC
rs1104905	13	23176349	TNFRSF19:MIPEP
rs1105945	8	22941099	RHOBTB2:TNFRSF10B
rs11064156	12	6360642	TNFRSF1A:SCNN1A:LTBR
rs11069724	13	107677441	LIG4:ABHD13:TNFSF13B
rs11078362	17	16819186	TNFRSF13B
rs11083489	19	44101076	RINL:SIRT2:NFKBIB:SARS2:MRPS12:FBXO17
rs1108922	11	65180506	MAP3K11:PCNXL3:SIPA1:RELA
rs11121887	1	12195989	TNFRSF1B:VPS13D
rs11135693	8	22981099	RHOBTB2:TNFRSF10B:TNFRSF10C
rs11135694	8	22981460	RHOBTB2:TNFRSF10B:TNFRSF10C
rs11135702	8	23060976	TNFRSF10C:TNFRSF10D:TNFRSF10A
rs11135706	8	23080036	TNFRSF10C:TNFRSF10D:TNFRSF10A
rs11135715	8	23169191	TNFRSF10A:LOC389641:CHMP7:R3HCC1:LOXL2
rs11145951	9	138980085	TRAF2:FBXW5:C8G:LCN12:PTGDS:LCNL1:C9orf142:CLIC3:ABCA2
rs11152343	18	58237240	TNFRSF11A
rs11160730	14	102723000	TNFAIP2:LOC100131366
rs11204785	1	149417481	SEMA6C:TNFAIP8L2:LYSMD1:SCNM1:TMOD4:VPS72:PIP5K1A
rs11241499	5	118620519	DMXL1:TNFAIP8
rs11260542	1	1099882	MIR200B:MIR200A:MIR429:TTLL10:TNFRSF18:TNFRSF4:SDF4
rs1129424	8	22982258	RHOBTB2:TNFRSF10B:TNFRSF10C
rs1131535	3	173706769	TNFSF10
rs1133782	8	23057933	TNFRSF10C:TNFRSF10D:TNFRSF10A
rs11466612	4	38457116	TLR10:TLR1:TLR6
rs11466652	4	38452698	TLR10:TLR1:TLR6
rs11466658	4	38452034	TLR10:TLR1:TLR6
rs1148458	1	12155648	TNFRSF8:TNFRSF1B
rs1148459	1	12140439	TNFRSF8:TNFRSF1B
rs1148476	1	12109384	TNFRSF8:TNFRSF1B
rs11485227	1	6396595	ACOT7:HES2:ESPN:MIR4252:TNFRSF25
rs1151625	20	61840441	RTEL1:TNFRSF6B:ARFRP1:ZGPAT:LIME1:SLC2A4RG:ZBTB46
rs11536857	9	119503957	TLR4
rs11536878	9	119511374	TLR4
rs11536891	9	119519158	TLR4
rs11542844	12	6334842	PLEKHG6:TNFRSF1A:SCNN1A:LTBR
rs11552708	17	7403279	POLR2A:TNFSF12:TNFSF13:SENP3:EIF4A1:SNORA48:SNORD10:SNORA67:CD68:MPDU1:SOX15:FXR2
rs11568300	11	65181743	MAP3K11:PCNXL3:SIPA1:RELA
rs11573816	8	120031223	TNFRSF11B
rs11574852	10	104151465	GBF1:NFKB2:PSD:FBXL15:CUEDC2:MIR146B:C10orf95
rs11597058	10	104191985	NFKB2:PSD:FBXL15:CUEDC2:MIR146B:C10orf95:TMEM180:ACTR1A
rs11601211	11	36421735	PRR5L:TRAF6
rs11658168	17	7346858	CHRNB1:ZBTB4:AMAC1L3:POLR2A:TNFSF12
rs11668758	19	50166520	APOC1P1:APOC4:APOC2:CLPTM1:RELB
rs11672092	19	6452998	SLC25A23:CRB3:DENND1C:TUBB4:TNFSF9
rs11721827	4	187228131	TLR3
rs11722584	4	187292201	TLR3:FAM149A
rs11730526	4	187276411	TLR3:FAM149A
rs11775256	8	23107430	TNFRSF10D:TNFRSF10A:LOC389641:CHMP7
rs11776949	8	23168637	TNFRSF10A:LOC389641:CHMP7:R3HCC1:LOXL2
rs11778166	8	22985295	TNFRSF10B:TNFRSF10C
rs11778746	8	23176303	TNFRSF10A:LOC389641:CHMP7:R3HCC1:LOXL2
rs11778962	8	23171030	TNFRSF10A:LOC389641:CHMP7:R3HCC1:LOXL2
rs11779484	8	23107300	TNFRSF10D:TNFRSF10A:LOC389641:CHMP7
rs11780345	8	23107911	TNFRSF10D:TNFRSF10A:LOC389641:CHMP7
rs11781173	8	22968980	RHOBTB2:TNFRSF10B:TNFRSF10C
rs11784599	8	22988067	TNFRSF10B:TNFRSF10C
rs11785328	8	23128201	TNFRSF10A:LOC389641:CHMP7
rs11785599	8	22948219	RHOBTB2:TNFRSF10B
rs11857810	15	49183863	TNFAIP8L3
rs11864930	16	3049844	CLDN9:CLDN6:TNFRSF12A:HCFC1R1:THOC6:CCDC64B:MMP25:IL32:ZSCAN10
rs11874087	18	58162686	KIAA1468:TNFRSF11A
rs11875353	18	58248999	TNFRSF11A
rs11878563	19	6621910	TNFSF14:C3
rs11881101	19	50222392	CLPTM1:RELB:CLASRP:ZNF296
rs11992367	8	23109405	TNFRSF10D:TNFRSF10A:LOC389641:CHMP7
rs11997323	8	23150340	TNFRSF10A:LOC389641:CHMP7
rs1201157	1	12171618	TNFRSF8:TNFRSF1B:VPS13D
rs12155616	8	23167349	TNFRSF10A:LOC389641:CHMP7:R3HCC1:LOXL2
rs12155720	8	23174388	TNFRSF10A:LOC389641:CHMP7:R3HCC1:LOXL2
rs12165104	18	58201621	TNFRSF11A
rs12186102	3	173750413	TNFSF10
rs12195716	6	79592131	IRAK1BP1
rs12211448	6	44335729	SLC29A1:HSP90AB1:SLC35B2:NFKBIE:TMEM151B:TCTE1:AARS2
rs12236266	9	116762104	TNFSF8
rs12298980	12	6304886	PLEKHG6:TNFRSF1A:SCNN1A
rs1234313	1	171432870	TNFSF4
rs1234315	1	171445086	TNFSF4
rs1234317	1	171454398	TNFSF4
rs12348862	9	116571129	TNFSF15
rs12419174	11	36515854	TRAF6:RAG1
rs12426675	12	6309731	PLEKHG6:TNFRSF1A:SCNN1A
rs12428930	13	107737706	TNFSF13B
rs12459810	19	49941501	CEACAM16:BCL3:CBLC
rs12466578	2	151915225	TNFAIP6
rs12480034	20	61765906	GMEB2:STMN3:RTEL1:TNFRSF6B:ARFRP1:ZGPAT
rs12480249	20	61764506	GMEB2:STMN3:RTEL1:TNFRSF6B:ARFRP1:ZGPAT
rs12488654	3	173724584	TNFSF10
rs12504286	4	154875651	TLR2:RNF175:SFRP2
rs12544038	8	23163523	TNFRSF10A:LOC389641:CHMP7:R3HCC1:LOXL2
rs12545375	8	23007769	TNFRSF10B:TNFRSF10C:TNFRSF10D
rs12546582	8	23142500	TNFRSF10A:LOC389641:CHMP7
rs12552933	9	116561403	TNFSF15
rs12597429	16	11969897	TNFRSF17:RUNDC2A
rs12607858	18	58246729	TNFRSF11A
rs12609318	19	6614916	TNFSF14:C3
rs12648771	4	187190807	TLR3
rs12662306	6	31619117	MICB:MCCD1:BAT1:SNORD117:SNORD84:ATP6V1G2:NFKBIL1:LTA:TNF:LTB:LST1:NCR3
rs12674496	8	22980855	RHOBTB2:TNFRSF10B:TNFRSF10C
rs12676881	8	23160965	TNFRSF10A:LOC389641:CHMP7:R3HCC1:LOXL2
rs12678664	8	23160798	TNFRSF10A:LOC389641:CHMP7:R3HCC1:LOXL2
rs12683136	9	116562839	TNFSF15
rs12769316	10	104142741	GBF1:NFKB2:PSD:FBXL15:CUEDC2:MIR146B
rs12790427	11	65141303	SSSCA1:FAM89B:EHBP1L1:KCNK7:MAP3K11:PCNXL3:SIPA1:RELA
rs12856208	13	107678245	LIG4:ABHD13:TNFSF13B
rs12861715	13	107801346	TNFSF13B
rs12868610	13	23092417	TNFRSF19
rs12874414	13	107699553	LIG4:ABHD13:TNFSF13B
rs12876652	13	23178832	TNFRSF19:MIPEP
rs12879003	14	34898492	PSMA6:NFKBIA
rs12894198	14	34936366	NFKBIA
rs1291211	20	61808066	RTEL1:TNFRSF6B:ARFRP1:ZGPAT:LIME1:SLC2A4RG:ZBTB46
rs12937543	17	7399306	POLR2A:TNFSF12:TNFSF13:SENP3:EIF4A1:SNORA48:SNORD10:SNORA67:CD68:MPDU1:SOX15:FXR2
rs12940684	17	7394643	POLR2A:TNFSF12:TNFSF13:SENP3:EIF4A1:SNORA48:SNORD10:SNORA67:CD68:MPDU1:SOX15:FXR2
rs12954567	18	58197184	TNFRSF11A
rs12959396	18	58190289	TNFRSF11A
rs12969851	18	58105791	KIAA1468:TNFRSF11A
rs12979435	19	6592342	TNFSF14:C3
rs13074711	3	173750497	TNFSF10
rs1314336	4	103597890	NFKB1
rs13155880	5	118727007	TNFAIP8
rs13172873	5	118665442	TNFAIP8
rs1320565	1	1109721	MIR200B:MIR200A:MIR429:TTLL10:TNFRSF18:TNFRSF4:SDF4:B3GALT6
rs1322055	9	116709406	TNFSF8
rs13249379	8	22959845	RHOBTB2:TNFRSF10B
rs13250183	8	23127378	TNFRSF10D:TNFRSF10A:LOC389641:CHMP7
rs13255394	8	23139491	TNFRSF10A:LOC389641:CHMP7
rs13255552	8	23178045	TNFRSF10A:LOC389641:CHMP7:R3HCC1:LOXL2
rs1325793	13	42084421	TNFSF11
rs1325798	13	42037049	TNFSF11
rs13263101	8	23161412	TNFRSF10A:LOC389641:CHMP7:R3HCC1:LOXL2
rs13266498	8	22958151	RHOBTB2:TNFRSF10B
rs13268919	8	23152539	TNFRSF10A:LOC389641:CHMP7:R3HCC1
rs13270480	8	22970193	RHOBTB2:TNFRSF10B:TNFRSF10C
rs1329060	9	119478298	TLR4
rs13313403	14	34978971	NFKBIA
rs13317803	3	173660458	GHSR:TNFSF10
rs13397	X	152901442	NAA10:RENBP:HCFC1:TMEM187:MIR3202-1:MIR3202-2:IRAK1:MIR718:MECP2
rs1371161	4	154874621	TLR2:RNF175:SFRP2
rs1409082	13	42126324	TNFSF11
rs1409112	6	44339093	SLC29A1:HSP90AB1:SLC35B2:NFKBIE:TMEM151B:TCTE1:AARS2
rs1439164	4	154842099	TLR2:RNF175
rs14708	1	6449920	HES2:ESPN:MIR4252:TNFRSF25:PLEKHG5
rs1473792	13	107675630	LIG4:ABHD13:TNFSF13B
rs1483192	X	12899349	LOC349408:TLR8:TMSB4X
rs1550335	15	49192803	TNFAIP8L3
rs1564860	8	120044851	TNFRSF11B
rs1572069	13	23022492	TNFRSF19
rs1572072	13	23025210	TNFRSF19
rs1572530	10	104183824	NFKB2:PSD:FBXL15:CUEDC2:MIR146B:C10orf95:TMEM180:ACTR1A
rs1595625	4	154804041	KIAA0922:TLR2:RNF175
rs1595626	4	154804158	KIAA0922:TLR2:RNF175
rs1604834	4	38573649	TLR6:FAM114A1:MIR574
rs1609993	4	103733696	NFKB1:MANBA
rs1618130	18	58247180	TNFRSF11A
rs1620233	X	12807937	TLR7:LOC349408:TLR8
rs1642772	17	7444884	TNFSF12:TNFSF13:SENP3:EIF4A1:SNORA48:SNORD10:SNORA67:CD68:MPDU1:SOX15:FXR2:SHBG:SAT2
rs16845585	1	171431434	TNFSF4
rs16932506	12	6272601	PLEKHG6:TNFRSF1A
rs17002737	22	40611958	SREBF2:MIR33A:TNFRSF13C
rs17069898	18	58180261	TNFRSF11A
rs17069904	18	58183929	TNFRSF11A
rs17069906	18	58199374	TNFRSF11A
rs17078986	13	23055623	TNFRSF19
rs17088862	8	22891087	PEBP4:RHOBTB2:TNFRSF10B
rs17088895	8	22940176	RHOBTB2:TNFRSF10B
rs17088896	8	22940533	RHOBTB2:TNFRSF10B
rs17145066	5	118639017	DMXL1:TNFAIP8
rs17243893	9	138917496	MAMDC4:EDF1:TRAF2:FBXW5:C8G:LCN12
rs17250001	9	138900678	C9orf86:C9orf172:PHPT1:MAMDC4:EDF1:TRAF2
rs17250239	9	138916451	MAMDC4:EDF1:TRAF2:FBXW5:C8G
rs17250281	9	138917823	MAMDC4:EDF1:TRAF2:FBXW5:C8G:LCN12
rs17250673	9	138939869	TRAF2:FBXW5:C8G:LCN12
rs17250680	9	138940184	TRAF2:FBXW5:C8G:LCN12
rs17300009	1	171335944	TNFSF18
rs17363184	19	4586402	TNFAIP8L1:C19orf10:DPP9
rs17386541	5	118768747	TNFAIP8:HSD17B4
rs17456501	1	12111201	TNFRSF8:TNFRSF1B
rs17616434	4	38489271	TLR10:TLR1:TLR6
rs17628024	11	36448520	PRR5L:TRAF6
rs17639305	13	42044187	TNFSF11
rs17665435	18	58208321	TNFRSF11A
rs17793572	17	16784717	TNFRSF13B
rs17805045	2	151897228	NMI:TNFAIP6
rs1787034	11	65139140	SSSCA1:FAM89B:EHBP1L1:KCNK7:MAP3K11:PCNXL3:SIPA1:RELA
rs17884213	1	12186132	TNFRSF1B:VPS13D
rs17884550	1	12186909	TNFRSF1B:VPS13D
rs178996	X	12830320	TLR7:LOC349408:TLR8
rs178998	X	12827708	TLR7:LOC349408:TLR8
rs179006	X	12820442	TLR7:LOC349408:TLR8
rs179007	X	12820243	TLR7:LOC349408:TLR8
rs179008	X	12813580	TLR7:LOC349408:TLR8
rs179010	X	12812806	TLR7:LOC349408:TLR8
rs179012	X	12811483	TLR7:LOC349408:TLR8
rs179016	X	12804363	TLR7:LOC349408:TLR8
rs179019	X	12799890	PRPS2:TLR7:LOC349408:TLR8
rs179021	X	12799684	PRPS2:TLR7:LOC349408:TLR8
rs1799724	6	31650461	MCCD1:BAT1:SNORD117:SNORD84:ATP6V1G2:NFKBIL1:LTA:TNF:LTB:LST1:NCR3:AIF1:PRRC2A:SNORA38
rs1799964	6	31650287	MCCD1:BAT1:SNORD117:SNORD84:ATP6V1G2:NFKBIL1:LTA:TNF:LTB:LST1:NCR3:AIF1:PRRC2A:SNORA38
rs1800610	6	31651806	MCCD1:BAT1:SNORD117:SNORD84:ATP6V1G2:NFKBIL1:LTA:TNF:LTB:LST1:NCR3:AIF1:PRRC2A:SNORA38
rs1800621	1	12191158	TNFRSF1B:VPS13D
rs1800630	6	31650455	MCCD1:BAT1:SNORD117:SNORD84:ATP6V1G2:NFKBIL1:LTA:TNF:LTB:LST1:NCR3:AIF1:PRRC2A:SNORA38
rs1800683	6	31648050	MCCD1:BAT1:SNORD117:SNORD84:ATP6V1G2:NFKBIL1:LTA:TNF:LTB:LST1:NCR3:AIF1:PRRC2A
rs1800692	12	6312607	PLEKHG6:TNFRSF1A:SCNN1A
rs1805034	18	58178221	TNFRSF11A
rs1816702	4	154828973	TLR2:RNF175
rs1876738	5	118693401	TNFAIP8
rs1879026	4	187237315	TLR3
rs1883478	1	171251854	TNFSF18
rs1887943	14	102688800	C14orf73:TNFAIP2:LOC100131366
rs1890060	10	104112832	GBF1:NFKB2:PSD
rs1935305	1	221389664	TLR5
rs1947953	X	12877811	LOC349408:TLR8:TMSB4X
rs1983369	4	187256427	TLR3:FAM149A
rs1992868	3	173703670	TNFSF10
rs2031541	13	42119530	TNFSF11
rs2039124	9	119473338	TLR4
rs204471	19	50180407	APOC4:APOC2:CLPTM1:RELB
rs2052473	5	118689781	TNFAIP8
rs20576	8	23114165	TNFRSF10D:TNFRSF10A:LOC389641:CHMP7
rs2064599	6	47367642	TNFRSF21
rs2071502	17	7355682	ZBTB4:AMAC1L3:POLR2A:TNFSF12:TNFSF13
rs2072493	1	221351222	TLR5
rs2096141	1	221378563	TLR5
rs2096142	1	221378468	TLR5
rs2100143	3	173685570	GHSR:TNFSF10
rs2101521	4	38487946	TLR10:TLR1:TLR6
rs2103867	6	47374655	TNFRSF21
rs2109134	X	12837107	TLR7:LOC349408:TLR8
rs2148072	13	42060063	TNFSF11
rs2149499	13	23059499	TNFRSF19
rs2156209	18	58215516	TNFRSF11A
rs2185935	9	116542063	TNFSF15
rs2200287	13	42066660	TNFSF11
rs2230365	6	31633427	MICB:MCCD1:BAT1:SNORD117:SNORD84:ATP6V1G2:NFKBIL1:LTA:TNF:LTB:LST1:NCR3
rs2233409	14	34944021	NFKBIA
rs2233415	14	34942543	NFKBIA
rs2233417	14	34941845	NFKBIA
rs2235126	8	23113126	TNFRSF10D:TNFRSF10A:LOC389641:CHMP7
rs2236037	6	47356185	TNFRSF21
rs2236397	1	2432813	PLCH2:PANK4:HES5:LOC115110:TNFRSF14
rs2239301	16	3056257	CLDN6:TNFRSF12A:HCFC1R1:THOC6:CCDC64B:MMP25:IL32:ZSCAN10:MGC3771:ZNF205
rs2239705	6	31621381	MICB:MCCD1:BAT1:SNORD117:SNORD84:ATP6V1G2:NFKBIL1:LTA:TNF:LTB:LST1:NCR3
rs2239707	6	31633298	MICB:MCCD1:BAT1:SNORD117:SNORD84:ATP6V1G2:NFKBIL1:LTA:TNF:LTB:LST1:NCR3
rs2241097	1	221367336	TLR5
rs2241260	8	22931930	RHOBTB2:TNFRSF10B
rs2241261	8	22932684	RHOBTB2:TNFRSF10B
rs2256965	6	31663109	BAT1:SNORD84:ATP6V1G2:NFKBIL1:LTA:TNF:LTB:LST1:NCR3:AIF1:PRRC2A:SNORA38
rs2259571	6	31691806	LTA:TNF:LTB:LST1:NCR3:AIF1:PRRC2A:SNORA38:BAG6:APOM:C6orf47:GPANK1:CSNK2B
rs2260000	6	31701455	TNF:LTB:LST1:NCR3:AIF1:PRRC2A:SNORA38:BAG6:APOM:C6orf47:GPANK1:CSNK2B:LY6G5B
rs2261092	20	61824377	RTEL1:TNFRSF6B:ARFRP1:ZGPAT:LIME1:SLC2A4RG:ZBTB46
rs2269741	17	23733572	IFT20:TNFAIP1:POLDIP2:TMEM199:SEBOX:VTN:SARM1:SLC46A1
rs2270341	17	7421271	TNFSF12:TNFSF13:SENP3:EIF4A1:SNORA48:SNORD10:SNORA67:CD68:MPDU1:SOX15:FXR2:SHBG:SAT2
rs2270418	3	173723693	TNFSF10
rs2272696	4	103774869	NFKB1:MANBA
rs2275290	6	79713289	IRAK1BP1:PHIP
rs2279627	19	6614594	TNFSF14:C3
rs2280934	8	23162610	TNFRSF10A:LOC389641:CHMP7:R3HCC1:LOXL2
rs2281449	6	47335874	TNFRSF21
rs2282151	6	44334173	SLC29A1:HSP90AB1:SLC35B2:NFKBIE:TMEM151B:TCTE1:AARS2
rs2286599	12	6369794	TNFRSF1A:SCNN1A:LTBR:LOC678655
rs2287846	19	6647557	TNFSF14:C3:GPR108:TRIP10
rs2287848	19	6647342	TNFSF14:C3:GPR108:TRIP10
rs2294123	8	23160140	TNFRSF10A:LOC389641:CHMP7:R3HCC1
rs2295269	6	47327403	TNFRSF21
rs2297433	20	61763904	GMEB2:STMN3:RTEL1:TNFRSF6B:ARFRP1:ZGPAT
rs2297434	20	61764459	GMEB2:STMN3:RTEL1:TNFRSF6B:ARFRP1:ZGPAT
rs2297437	20	61775718	GMEB2:STMN3:RTEL1:TNFRSF6B:ARFRP1:ZGPAT
rs2297438	20	61781542	STMN3:RTEL1:TNFRSF6B:ARFRP1:ZGPAT
rs2297440	20	61782743	STMN3:RTEL1:TNFRSF6B:ARFRP1:ZGPAT
rs2302256	12	6364162	TNFRSF1A:SCNN1A:LTBR
rs230487	4	103608433	NFKB1
rs230519	4	103685778	NFKB1
rs230525	4	103677907	NFKB1
rs230528	4	103676615	NFKB1
rs230530	4	103673010	NFKB1
rs230547	4	103755307	NFKB1:MANBA
rs2315008	20	61814400	RTEL1:TNFRSF6B:ARFRP1:ZGPAT:LIME1:SLC2A4RG:ZBTB46
rs232000	3	173752715	TNFSF10
rs235218	1	12187458	TNFRSF1B:VPS13D
rs238767	19	6468122	CRB3:DENND1C:TUBB4:TNFSF9
rs2427536	20	61843257	RTEL1:TNFRSF6B:ARFRP1:ZGPAT:LIME1:SLC2A4RG:ZBTB46
rs2430803	8	22893996	RHOBTB2:TNFRSF10B
rs2430804	8	22900958	RHOBTB2:TNFRSF10B
rs2448490	11	65168611	KCNK7:MAP3K11:PCNXL3:SIPA1:RELA
rs2451818	5	118788314	TNFAIP8:HSD17B4
rs2466178	8	22920567	RHOBTB2:TNFRSF10B
rs2466183	8	22928002	RHOBTB2:TNFRSF10B
rs2466189	8	22907019	RHOBTB2:TNFRSF10B
rs2466212	8	22900156	RHOBTB2:TNFRSF10B
rs2466235	8	22893558	RHOBTB2:TNFRSF10B
rs2472393	X	153424490	FAM3A:G6PD:IKBKG:NCRNA00204B:CTAG1B
rs2472394	X	153424545	FAM3A:G6PD:IKBKG:NCRNA00204B:CTAG1B
rs2472565	8	22931555	RHOBTB2:TNFRSF10B
rs2487835	1	221387542	TLR5
rs2509217	6	31674183	NFKBIL1:LTA:TNF:LTB:LST1:NCR3:AIF1:PRRC2A:SNORA38:BAG6
rs2516399	6	31589278	HCP5:HCG26:MICB:MCCD1:BAT1:SNORD117:SNORD84:ATP6V1G2:NFKBIL1
rs2736171	6	31703466	TNF:LTB:LST1:NCR3:AIF1:PRRC2A:SNORA38:BAG6:APOM:C6orf47:GPANK1:CSNK2B:LY6G5B:LY6G5C
rs2736177	6	31694073	LTA:TNF:LTB:LST1:NCR3:AIF1:PRRC2A:SNORA38:BAG6:APOM:C6orf47:GPANK1:CSNK2B
rs2738783	20	61779056	STMN3:RTEL1:TNFRSF6B:ARFRP1:ZGPAT
rs2738787	20	61798819	STMN3:RTEL1:TNFRSF6B:ARFRP1:ZGPAT:LIME1:SLC2A4RG:ZBTB46
rs2764841	1	2519220	LOC115110:TNFRSF14:C1orf93:MMEL1
rs2777938	20	61776652	GMEB2:STMN3:RTEL1:TNFRSF6B:ARFRP1:ZGPAT
rs2784033	9	138907476	C9orf172:PHPT1:MAMDC4:EDF1:TRAF2:FBXW5
rs2784069	9	138903113	C9orf86:C9orf172:PHPT1:MAMDC4:EDF1:TRAF2
rs2784096	9	138908878	C9orf172:PHPT1:MAMDC4:EDF1:TRAF2:FBXW5
rs2788287	6	138192127	TNFAIP3
rs28385699	6	44334411	SLC29A1:HSP90AB1:SLC35B2:NFKBIE:TMEM151B:TCTE1:AARS2
rs2844479	6	31680935	NFKBIL1:LTA:TNF:LTB:LST1:NCR3:AIF1:PRRC2A:SNORA38:BAG6
rs2844498	6	31584833	HCP5:HCG26:MICB:MCCD1:BAT1:SNORD117:SNORD84:ATP6V1G2:NFKBIL1
rs2844509	6	31618903	MICB:MCCD1:BAT1:SNORD117:SNORD84:ATP6V1G2:NFKBIL1:LTA:TNF:LTB:LST1:NCR3
rs2855812	6	31580699	HCP5:HCG26:MICB:MCCD1:BAT1:SNORD117:SNORD84:ATP6V1G2:NFKBIL1
rs2857693	6	31696363	LTA:TNF:LTB:LST1:NCR3:AIF1:PRRC2A:SNORA38:BAG6:APOM:C6orf47:GPANK1:CSNK2B
rs28625968	17	7415263	TNFSF12:TNFSF13:SENP3:EIF4A1:SNORA48:SNORD10:SNORA67:CD68:MPDU1:SOX15:FXR2:SHBG
rs28653592	3	103031413	FAM55C:NFKBIZ
rs2866414	4	103776267	NFKB1:MANBA
rs28688013	17	16813765	TNFRSF13B
rs28732144	6	31664184	BAT1:SNORD84:ATP6V1G2:NFKBIL1:LTA:TNF:LTB:LST1:NCR3:AIF1:PRRC2A:SNORA38
rs2887286	1	1145994	TTLL10:TNFRSF18:TNFRSF4:SDF4:B3GALT6:FAM132A:UBE2J2
rs2893321	13	107741035	TNFSF13B
rs28999107	12	6363361	TNFRSF1A:SCNN1A:LTBR
rs2927485	19	49971814	BCL3:CBLC:BCAM
rs2939421	18	58110971	KIAA1468:TNFRSF11A
rs2957125	18	58209322	TNFRSF11A
rs2957146	18	58228274	TNFRSF11A
rs2965101	19	49929652	CEACAM16:BCL3:CBLC
rs2965124	19	49978103	BCL3:CBLC:BCAM
rs2965169	19	49942996	CEACAM16:BCL3:CBLC
rs2980968	18	58219105	TNFRSF11A
rs2980971	18	58225044	TNFRSF11A
rs2980980	18	58097548	KIAA1468:TNFRSF11A
rs2980981	18	58098098	KIAA1468:TNFRSF11A
rs2986746	1	6483887	ESPN:TNFRSF25:PLEKHG5:NOL9
rs3018352	18	58225845	TNFRSF11A
rs3027935	X	152957662	IRAK1:MIR718:MECP2
rs3093551	6	31658431	BAT1:SNORD117:SNORD84:ATP6V1G2:NFKBIL1:LTA:TNF:LTB:LST1:NCR3:AIF1:PRRC2A:SNORA38
rs3093661	6	31651737	MCCD1:BAT1:SNORD117:SNORD84:ATP6V1G2:NFKBIL1:LTA:TNF:LTB:LST1:NCR3:AIF1:PRRC2A:SNORA38
rs3093664	6	31652621	MCCD1:BAT1:SNORD117:SNORD84:ATP6V1G2:NFKBIL1:LTA:TNF:LTB:LST1:NCR3:AIF1:PRRC2A:SNORA38
rs3093993	6	31598704	MICB:MCCD1:BAT1:SNORD117:SNORD84:ATP6V1G2:NFKBIL1:LTA
rs3093994	6	31598351	MICB:MCCD1:BAT1:SNORD117:SNORD84:ATP6V1G2:NFKBIL1:LTA
rs3130071	6	31702607	TNF:LTB:LST1:NCR3:AIF1:PRRC2A:SNORA38:BAG6:APOM:C6orf47:GPANK1:CSNK2B:LY6G5B:LY6G5C
rs3130635	6	31599983	MICB:MCCD1:BAT1:SNORD117:SNORD84:ATP6V1G2:NFKBIL1:LTA
rs3131630	6	31593333	HCG26:MICB:MCCD1:BAT1:SNORD117:SNORD84:ATP6V1G2:NFKBIL1
rs3132451	6	31690004	LTA:TNF:LTB:LST1:NCR3:AIF1:PRRC2A:SNORA38:BAG6:APOM:C6orf47:GPANK1
rs3136578	19	44077558	HNRNPL:RINL:SIRT2:NFKBIB:SARS2:MRPS12:FBXO17
rs3136586	3	173724453	TNFSF10
rs3136594	3	173713278	TNFSF10
rs3136646	19	44091117	RINL:SIRT2:NFKBIB:SARS2:MRPS12:FBXO17
rs3138043	14	34947651	NFKBIA
rs3138055	14	34940205	NFKBIA
rs3138057	14	34936596	NFKBIA
rs3176900	1	6449513	HES2:ESPN:MIR4252:TNFRSF25:PLEKHG5
rs3181348	9	116734005	TNFSF8
rs3187	6	44330025	SLC29A1:HSP90AB1:SLC35B2:NFKBIE:TMEM151B:TCTE1:AARS2
rs324148	6	44304556	CAPN11:SLC29A1:HSP90AB1:SLC35B2:NFKBIE:TMEM151B
rs331478	11	36417534	PRR5L:TRAF6
rs34256674	18	58180197	TNFRSF11A
rs34407287	8	23065843	TNFRSF10C:TNFRSF10D:TNFRSF10A
rs34647054	19	50200687	CLPTM1:RELB:CLASRP
rs34709111	1	221367119	TLR5
rs34739845	18	58175415	TNFRSF11A
rs34819705	12	6315224	PLEKHG6:TNFRSF1A:SCNN1A:LTBR
rs34941234	8	23049053	TNFRSF10C:TNFRSF10D
rs34954158	13	42084205	TNFSF11
rs35194062	19	50197017	CLPTM1:RELB:CLASRP
rs353547	3	52243906	ALAS1:TLR9:TWF2:PPM1M:WDR82:MIRLET7G
rs353556	3	52186862	POC1A:ALAS1:TLR9
rs35695634	9	138897550	C9orf86:C9orf172:PHPT1:MAMDC4:EDF1:TRAF2
rs35912475	19	50214572	CLPTM1:RELB:CLASRP
rs36035924	4	187223681	TLR3
rs361525	6	31651080	MCCD1:BAT1:SNORD117:SNORD84:ATP6V1G2:NFKBIL1:LTA:TNF:LTB:LST1:NCR3:AIF1:PRRC2A:SNORA38
rs36205633	12	6323473	PLEKHG6:TNFRSF1A:SCNN1A:LTBR
rs3736022	8	23171591	TNFRSF10A:LOC389641:CHMP7:R3HCC1:LOXL2
rs3742257	13	42071198	TNFSF11
rs374450	1	12227873	TNFRSF1B:VPS13D
rs3747414	X	12849333	TLR7:LOC349408:TLR8
rs3759333	12	6362208	TNFRSF1A:SCNN1A:LTBR
rs3759335	12	6363355	TNFRSF1A:SCNN1A:LTBR
rs3761622	X	12831972	TLR7:LOC349408:TLR8
rs3763295	6	31695917	LTA:TNF:LTB:LST1:NCR3:AIF1:PRRC2A:SNORA38:BAG6:APOM:C6orf47:GPANK1:CSNK2B
rs3764879	X	12834618	TLR7:LOC349408:TLR8
rs3766186	1	1152298	TTLL10:TNFRSF18:TNFRSF4:SDF4:B3GALT6:FAM132A:UBE2J2
rs3766730	1	12163263	TNFRSF8:TNFRSF1B:VPS13D
rs3774932	4	103643223	NFKB1
rs3774937	4	103653283	NFKB1
rs3774968	4	103750150	NFKB1:MANBA
rs3775290	4	187241211	TLR3
rs3775296	4	187234761	TLR3
rs3781293	10	104156247	GBF1:NFKB2:PSD:FBXL15:CUEDC2:MIR146B:C10orf95
rs3782719	12	6303463	PLEKHG6:TNFRSF1A:SCNN1A
rs3782724	12	6336342	PLEKHG6:TNFRSF1A:SCNN1A:LTBR
rs3787098	20	61778205	GMEB2:STMN3:RTEL1:TNFRSF6B:ARFRP1:ZGPAT
rs3794350	13	23093677	TNFRSF19
rs3794355	13	23064165	TNFRSF19
rs3804099	4	154844106	TLR2:RNF175
rs3804100	4	154844859	TLR2:RNF175
rs3808530	8	23111674	TNFRSF10D:TNFRSF10A:LOC389641:CHMP7
rs3815366	X	12747364	PRPS2:TLR7
rs3819001	1	1128776	MIR200B:MIR200A:MIR429:TTLL10:TNFRSF18:TNFRSF4:SDF4:B3GALT6:FAM132A
rs3824217	8	23175529	TNFRSF10A:LOC389641:CHMP7:R3HCC1:LOXL2
rs3824218	8	23110724	TNFRSF10D:TNFRSF10A:LOC389641:CHMP7
rs3828903	6	31572718	HCP5:HCG26:MICB:MCCD1:BAT1:SNORD117:SNORD84:ATP6V1G2:NFKBIL1
rs384346	5	118797373	TNFAIP8:HSD17B4
rs3850997	16	11951013	GSPT1:TNFRSF17:RUNDC2A
rs3851005	16	11978714	TNFRSF17:RUNDC2A
rs3853839	X	12817579	TLR7:LOC349408:TLR8
rs3861950	1	171422915	TNFSF4
rs386574	19	6600564	TNFSF14:C3
rs3897942	18	58239531	TNFRSF11A
rs3900917	3	173753131	TNFSF10
rs3911414	3	103026533	FAM55C:NFKBIZ
rs392751	19	6596178	TNFSF14:C3
rs3933469	17	7440227	TNFSF12:TNFSF13:SENP3:EIF4A1:SNORA48:SNORD10:SNORA67:CD68:MPDU1:SOX15:FXR2:SHBG:SAT2
rs3935435	1	6494762	TNFRSF25:PLEKHG5:NOL9:TAS1R1
rs3997540	6	44337685	SLC29A1:HSP90AB1:SLC35B2:NFKBIE:TMEM151B:TCTE1:AARS2
rs4072376	18	58121563	KIAA1468:TNFRSF11A
rs407743	19	6593417	TNFSF14:C3
rs4090392	1	171413772	TNFSF4
rs41268884	6	31661447	BAT1:SNORD117:SNORD84:ATP6V1G2:NFKBIL1:LTA:TNF:LTB:LST1:NCR3:AIF1:PRRC2A:SNORA38
rs4130727	4	38457508	TLR10:TLR1:TLR6
rs41308112	8	22981956	RHOBTB2:TNFRSF10B:TNFRSF10C
rs41318752	12	6362591	TNFRSF1A:SCNN1A:LTBR
rs4133032	9	116549466	TNFSF15
rs4149573	12	6319645	PLEKHG6:TNFRSF1A:SCNN1A:LTBR
rs4149584	12	6312904	PLEKHG6:TNFRSF1A:SCNN1A
rs4227	17	7431901	TNFSF12:TNFSF13:SENP3:EIF4A1:SNORA48:SNORD10:SNORA67:CD68:MPDU1:SOX15:FXR2:SHBG:SAT2
rs4242390	8	23041344	TNFRSF10C:TNFRSF10D
rs4242392	8	23117578	TNFRSF10D:TNFRSF10A:LOC389641:CHMP7
rs4242397	8	23156908	TNFRSF10A:LOC389641:CHMP7:R3HCC1
rs4250	1	171387259	TNFSF4
rs4251481	12	42454632	PUS7L:IRAK4:TWF1
rs4251488	12	42456168	PUS7L:IRAK4:TWF1
rs4251552	12	42467408	PUS7L:IRAK4:TWF1:TMEM117
rs4259415	8	22957513	RHOBTB2:TNFRSF10B
rs426374	19	6590430	CD70:TNFSF14:C3
rs4273077	17	16789864	TNFRSF13B
rs4274855	4	38453866	TLR10:TLR1:TLR6
rs4310388	1	2497275	PANK4:HES5:LOC115110:TNFRSF14:C1orf93:MMEL1
rs432251	3	173725458	TNFSF10
rs4331786	4	38445803	TLR10:TLR1
rs434364	19	6591827	CD70:TNFSF14:C3
rs4369774	18	58161428	KIAA1468:TNFRSF11A
rs4383187	17	16788634	TNFRSF13B
rs4404112	17	16789645	TNFRSF13B
rs4424253	8	22975267	RHOBTB2:TNFRSF10B:TNFRSF10C
rs4439140	8	23169853	TNFRSF10A:LOC389641:CHMP7:R3HCC1:LOXL2
rs4478582	8	23172374	TNFRSF10A:LOC389641:CHMP7:R3HCC1:LOXL2
rs448260	19	6648150	TNFSF14:C3:GPR108:TRIP10
rs4485469	18	58150553	KIAA1468:TNFRSF11A
rs4500848	18	58165443	KIAA1468:TNFRSF11A
rs4511593	17	7396260	POLR2A:TNFSF12:TNFSF13:SENP3:EIF4A1:SNORA48:SNORD10:SNORA67:CD68:MPDU1:SOX15:FXR2
rs4514248	1	12012588	MFN2:MIIP:TNFRSF8
rs4520422	1	149446567	TNFAIP8L2:LYSMD1:SCNM1:TMOD4:VPS72:PIP5K1A:PSMD4
rs4532600	8	23130985	TNFRSF10A:LOC389641:CHMP7
rs4581062	8	23159856	TNFRSF10A:LOC389641:CHMP7:R3HCC1
rs4581063	8	23172337	TNFRSF10A:LOC389641:CHMP7:R3HCC1:LOXL2
rs4598846	15	49175407	TNFAIP8L3
rs4602096	17	7414181	TNFSF12:TNFSF13:SENP3:EIF4A1:SNORA48:SNORD10:SNORA67:CD68:MPDU1:SOX15:FXR2:SHBG
rs4607622	8	23132104	TNFRSF10A:LOC389641:CHMP7
rs461108	5	118780010	TNFAIP8:HSD17B4
rs4615567	8	22987189	TNFRSF10B:TNFRSF10C
rs4627473	18	58212143	TNFRSF11A
rs4629675	6	47295874	TNFRSF21
rs4648004	4	103680136	NFKB1
rs4648011	4	103694479	NFKB1
rs4648059	4	103734635	NFKB1:MANBA
rs465091	5	118781789	TNFAIP8:HSD17B4
rs4696480	4	154826576	KIAA0922:TLR2:RNF175
rs4698861	4	103764535	NFKB1:MANBA
rs4698863	4	103764896	NFKB1:MANBA
rs4755452	11	36420297	PRR5L:TRAF6
rs4756322	11	36423390	PRR5L:TRAF6
rs4770463	13	23032623	TNFRSF19
rs4770467	13	23081145	TNFRSF19
rs4770473	13	23132141	TNFRSF19
rs4770474	13	23153384	TNFRSF19:MIPEP
rs4770478	13	23179011	TNFRSF19:MIPEP
rs4770479	13	23179081	TNFRSF19:MIPEP
rs4770482	13	23194067	TNFRSF19:MIPEP
rs4775916	15	49194488	TNFAIP8L3
rs4775920	15	49234208	TNFAIP8L3
rs4795430	17	23724597	TMEM97:IFT20:TNFAIP1:POLDIP2:TMEM199:SEBOX:VTN:SARM1:SLC46A1
rs4802998	19	44079556	HNRNPL:RINL:SIRT2:NFKBIB:SARS2:MRPS12:FBXO17
rs4803791	19	50215423	CLPTM1:RELB:CLASRP
rs4809324	20	61788664	STMN3:RTEL1:TNFRSF6B:ARFRP1:ZGPAT:LIME1
rs4830803	X	12750303	PRPS2:TLR7
rs4830807	X	12842118	TLR7:LOC349408:TLR8
rs4833095	4	38476105	TLR10:TLR1:TLR6
rs4833103	4	38491897	TLR10:TLR1:TLR6
rs4862632	4	187223611	TLR3
rs4862633	4	187246966	TLR3
rs4871854	8	23097027	TNFRSF10D:TNFRSF10A:LOC389641
rs4872046	8	22954167	RHOBTB2:TNFRSF10B
rs4872077	8	23114133	TNFRSF10D:TNFRSF10A:LOC389641:CHMP7
rs4872085	8	23131433	TNFRSF10A:LOC389641:CHMP7
rs4872091	8	23141813	TNFRSF10A:LOC389641:CHMP7
rs4872092	8	23150362	TNFRSF10A:LOC389641:CHMP7
rs4872098	8	23172376	TNFRSF10A:LOC389641:CHMP7:R3HCC1:LOXL2
rs4876876	8	120055416	TNFRSF11B
rs4880156	9	138919053	MAMDC4:EDF1:TRAF2:FBXW5:C8G:LCN12
rs4880165	9	138937152	TRAF2:FBXW5:C8G:LCN12
rs4894559	3	173716063	TNFSF10
rs4895363	5	118645069	DMXL1:TNFAIP8
rs4898390	X	153481406	IKBKG:NCRNA00204B:CTAG1B
rs4906280	14	102687703	C14orf73:TNFAIP2:LOC100131366
rs4940552	18	58207928	TNFRSF11A
rs4941129	18	58151457	KIAA1468:TNFRSF11A
rs4947324	6	31636109	MICB:MCCD1:BAT1:SNORD117:SNORD84:ATP6V1G2:NFKBIL1:LTA:TNF:LTB:LST1:NCR3
rs4968212	17	7408940	TNFSF12:TNFSF13:SENP3:EIF4A1:SNORA48:SNORD10:SNORA67:CD68:MPDU1:SOX15:FXR2:SHBG
rs4970362	1	1084601	C1orf159:MIR200B:MIR200A:MIR429:TTLL10:TNFRSF18
rs4970420	1	1096336	MIR200B:MIR200A:MIR429:TTLL10:TNFRSF18:TNFRSF4:SDF4
rs4971013	1	149439737	TNFAIP8L2:LYSMD1:SCNM1:TMOD4:VPS72:PIP5K1A
rs4982269	14	34939618	NFKBIA
rs498512	6	44377171	HSP90AB1:SLC35B2:NFKBIE:TMEM151B:TCTE1:AARS2:SPATS1
rs4985694	17	16802057	TNFRSF13B
rs4985720	17	16802955	TNFRSF13B
rs4985762	17	16824405	TNFRSF13B
rs4986790	9	119515123	TLR4
rs5029926	6	138231208	TNFAIP3
rs5029928	6	138231635	TNFAIP3
rs5030488	11	36491244	PRR5L:TRAF6
rs504697	6	44328054	SLC29A1:HSP90AB1:SLC35B2:NFKBIE:TMEM151B:TCTE1:AARS2
rs513688	6	44343668	SLC29A1:HSP90AB1:SLC35B2:NFKBIE:TMEM151B:TCTE1:AARS2
rs525891	1	12172230	TNFRSF8:TNFRSF1B:VPS13D
rs535068	1	12112148	TNFRSF8:TNFRSF1B
rs548580	1	12172357	TNFRSF8:TNFRSF1B:VPS13D
rs551145	6	44345426	SLC29A1:HSP90AB1:SLC35B2:NFKBIE:TMEM151B:TCTE1:AARS2
rs555903	11	65223487	SIPA1:RELA:KAT5:RNASEH2C
rs5741883	X	12834142	TLR7:LOC349408:TLR8
rs5743305	4	187226327	TLR3
rs5743312	4	187237250	TLR3
rs5743551	4	38484049	TLR10:TLR1:TLR6
rs5743557	4	38483222	TLR10:TLR1:TLR6
rs5743565	4	38482378	TLR10:TLR1:TLR6
rs5743566	4	38482337	TLR10:TLR1:TLR6
rs5743596	4	38478923	TLR10:TLR1:TLR6
rs5743733	X	12799629	PRPS2:TLR7:LOC349408:TLR8
rs5743806	4	38508162	TLR10:TLR1:TLR6:FAM114A1:MIR574
rs5743810	4	38506745	TLR10:TLR1:TLR6:FAM114A1:MIR574
rs5743815	4	38506210	TLR10:TLR1:TLR6:FAM114A1:MIR574
rs5743836	3	52235822	ALAS1:TLR9:TWF2:PPM1M:WDR82:MIRLET7G
rs5744043	X	12834668	TLR7:LOC349408:TLR8
rs5744086	X	12850296	TLR7:LOC349408:TLR8
rs5744088	X	12850485	TLR7:LOC349408:TLR8
rs5744097	1	221384126	TLR5
rs5744101	1	221383238	TLR5
rs5744157	1	221373599	TLR5
rs5744165	1	221352814	TLR5
rs5744168	1	221351823	TLR5
rs5744174	1	221351151	TLR5
rs5745981	1	12162733	TNFRSF8:TNFRSF1B:VPS13D
rs5746009	1	12172155	TNFRSF8:TNFRSF1B:VPS13D
rs5746014	1	12173475	TNFRSF8:TNFRSF1B:VPS13D
rs5746016	1	12173566	TNFRSF8:TNFRSF1B:VPS13D
rs5746051	1	12184559	TNFRSF1B:VPS13D
rs5746062	1	12189199	TNFRSF1B:VPS13D
rs5746065	1	12190051	TNFRSF1B:VPS13D
rs5746073	1	12191224	TNFRSF1B:VPS13D
rs5746078	1	12192809	TNFRSF1B:VPS13D
rs575034	6	44332902	SLC29A1:HSP90AB1:SLC35B2:NFKBIE:TMEM151B:TCTE1:AARS2
rs5935419	X	12775849	PRPS2:TLR7
rs5935438	X	12822943	TLR7:LOC349408:TLR8
rs5979746	X	12756032	PRPS2:TLR7
rs5979778	X	12893224	LOC349408:TLR8:TMSB4X
rs5979785	X	12881445	LOC349408:TLR8:TMSB4X
rs5996080	22	40619412	SREBF2:MIR33A:TNFRSF13C:CENPM
rs6010612	20	61765153	GMEB2:STMN3:RTEL1:TNFRSF6B:ARFRP1:ZGPAT
rs6010620	20	61780283	STMN3:RTEL1:TNFRSF6B:ARFRP1:ZGPAT
rs6011002	20	61768246	GMEB2:STMN3:RTEL1:TNFRSF6B:ARFRP1:ZGPAT
rs6011011	20	61770022	GMEB2:STMN3:RTEL1:TNFRSF6B:ARFRP1:ZGPAT
rs6011014	20	61771384	GMEB2:STMN3:RTEL1:TNFRSF6B:ARFRP1:ZGPAT
rs6062299	20	61772698	GMEB2:STMN3:RTEL1:TNFRSF6B:ARFRP1:ZGPAT
rs6062484	20	61772424	GMEB2:STMN3:RTEL1:TNFRSF6B:ARFRP1:ZGPAT
rs6062501	20	61812375	RTEL1:TNFRSF6B:ARFRP1:ZGPAT:LIME1:SLC2A4RG:ZBTB46
rs6062509	20	61833007	RTEL1:TNFRSF6B:ARFRP1:ZGPAT:LIME1:SLC2A4RG:ZBTB46
rs606407	3	103092340	NFKBIZ
rs6089949	20	61751126	GMEB2:STMN3:RTEL1:TNFRSF6B:ARFRP1
rs6089953	20	61761452	GMEB2:STMN3:RTEL1:TNFRSF6B:ARFRP1:ZGPAT
rs6089956	20	61778808	GMEB2:STMN3:RTEL1:TNFRSF6B:ARFRP1:ZGPAT
rs6122154	20	61829789	RTEL1:TNFRSF6B:ARFRP1:ZGPAT:LIME1:SLC2A4RG:ZBTB46
rs614877	17	23637123	PPY2:FLJ40504:TMEM97:IFT20:TNFAIP1
rs622013	3	103028275	FAM55C:NFKBIZ
rs624968	19	6574888	CD70:TNFSF14
rs631272	1	12129342	TNFRSF8:TNFRSF1B
rs636617	6	138247709	TNFAIP3
rs639258	3	103038157	FAM55C:NFKBIZ
rs6416870	17	16815706	TNFRSF13B
rs6445063	3	173676326	GHSR:TNFSF10
rs6445068	3	173763979	TNFSF10
rs6469792	8	120077552	TNFRSF11B
rs6489711	12	6338564	PLEKHG6:TNFRSF1A:SCNN1A:LTBR
rs6490818	13	23173547	TNFRSF19:MIPEP
rs6490820	13	23193793	TNFRSF19:MIPEP
rs6499255	16	68387829	MIR1972-2:NOB1:WWP2
rs6502540	17	16797694	TNFRSF13B
rs6502546	17	16819213	TNFRSF13B
rs6502552	17	16849716	TNFRSF13B:MPRIP
rs6531673	4	38524312	TLR1:TLR6:FAM114A1:MIR574
rs6531677	4	38576792	TLR6:FAM114A1:MIR574
rs6557607	8	22930282	RHOBTB2:TNFRSF10B
rs6557608	8	22937365	RHOBTB2:TNFRSF10B
rs6557612	8	22955578	RHOBTB2:TNFRSF10B
rs6557628	8	23114377	TNFRSF10D:TNFRSF10A:LOC389641:CHMP7
rs6567266	18	58145613	KIAA1468:TNFRSF11A
rs6567273	18	58184023	TNFRSF11A
rs6567280	18	58214602	TNFRSF11A
rs6567282	18	58245972	TNFRSF11A
rs6608	17	7405137	POLR2A:TNFSF12:TNFSF13:SENP3:EIF4A1:SNORA48:SNORD10:SNORA67:CD68:MPDU1:SOX15:FXR2
rs6641108	X	12745728	PRPS2:TLR7
rs6641115	X	12753732	PRPS2:TLR7
rs6641116	X	12756156	PRPS2:TLR7
rs666462	6	44313005	SLC29A1:HSP90AB1:SLC35B2:NFKBIE:TMEM151B:TCTE1
rs6691738	1	171418659	TNFSF4
rs6761	17	7358387	ZBTB4:AMAC1L3:POLR2A:TNFSF12:TNFSF13:SENP3
rs6777318	3	173688644	GHSR:TNFSF10
rs677844	1	12166905	TNFRSF8:TNFRSF1B:VPS13D
rs6785617	3	173701538	TNFSF10
rs6793317	3	52274026	TLR9:TWF2:PPM1M:WDR82:MIRLET7G:GLYCTK:MIR135A1
rs6801105	3	173710105	TNFSF10
rs6811484	4	187236082	TLR3
rs6819564	4	154799243	KIAA0922:TLR2
rs6824105	4	38430584	TLR10:TLR1
rs6830345	4	187242370	TLR3
rs684014	1	12146890	TNFRSF8:TNFRSF1B
rs6878879	5	118710688	TNFAIP8
rs6915833	6	31573616	HCP5:HCG26:MICB:MCCD1:BAT1:SNORD117:SNORD84:ATP6V1G2:NFKBIL1
rs6916921	6	31628405	MICB:MCCD1:BAT1:SNORD117:SNORD84:ATP6V1G2:NFKBIL1:LTA:TNF:LTB:LST1:NCR3
rs6919828	6	47302576	TNFRSF21
rs6922431	6	31573009	HCP5:HCG26:MICB:MCCD1:BAT1:SNORD117:SNORD84:ATP6V1G2:NFKBIL1
rs6923167	6	138185866	TNFAIP3
rs6929796	6	31630648	MICB:MCCD1:BAT1:SNORD117:SNORD84:ATP6V1G2:NFKBIL1:LTA:TNF:LTB:LST1:NCR3
rs6931360	6	47274142	TNFRSF21
rs6981400	8	23160557	TNFRSF10A:LOC389641:CHMP7:R3HCC1:LOXL2
rs6981431	8	23160812	TNFRSF10A:LOC389641:CHMP7:R3HCC1:LOXL2
rs6983883	8	23158608	TNFRSF10A:LOC389641:CHMP7:R3HCC1
rs6997701	8	22980938	RHOBTB2:TNFRSF10B:TNFRSF10C
rs7010043	8	120080512	TNFRSF11B
rs7028891	9	116684836	TNFSF8
rs7037225	9	119523460	TLR4
rs7038398	9	116556239	TNFSF15
rs7062536	X	12749073	PRPS2:TLR7
rs7145735	14	102654427	C14orf73:TNFAIP2
rs7177664	15	49172626	TNFAIP8L3
rs7188234	16	3049033	CLDN9:CLDN6:TNFRSF12A:HCFC1R1:THOC6:CCDC64B:MMP25:IL32:ZSCAN10
rs7209074	17	16805735	TNFRSF13B
rs7211847	17	7432634	TNFSF12:TNFSF13:SENP3:EIF4A1:SNORA48:SNORD10:SNORA67:CD68:MPDU1:SOX15:FXR2:SHBG:SAT2
rs7212800	17	16819147	TNFRSF13B
rs721653	4	38554589	TLR6:FAM114A1:MIR574
rs7226420	18	58211525	TNFRSF11A
rs7226991	18	58139671	KIAA1468:TNFRSF11A
rs7231380	18	58246075	TNFRSF11A
rs7235803	18	58151359	KIAA1468:TNFRSF11A
rs7236029	18	58208041	TNFRSF11A
rs7239667	18	58180218	TNFRSF11A
rs7261546	20	61769117	GMEB2:STMN3:RTEL1:TNFRSF6B:ARFRP1:ZGPAT
rs730775	6	44340052	SLC29A1:HSP90AB1:SLC35B2:NFKBIE:TMEM151B:TCTE1:AARS2
rs7325635	13	42043319	TNFSF11
rs7329483	13	23140801	TNFRSF19
rs733083	19	44095783	RINL:SIRT2:NFKBIB:SARS2:MRPS12:FBXO17
rs733084	19	44095790	RINL:SIRT2:NFKBIB:SARS2:MRPS12:FBXO17
rs7337765	13	23041913	TNFRSF19
rs733914	17	23695323	FLJ40504:TMEM97:IFT20:TNFAIP1:POLDIP2:TMEM199:SEBOX:VTN:SARM1
rs745068	13	23189878	TNFRSF19:MIPEP
rs746868	6	31648408	MCCD1:BAT1:SNORD117:SNORD84:ATP6V1G2:NFKBIL1:LTA:TNF:LTB:LST1:NCR3:AIF1:PRRC2A
rs747199	6	44302323	CAPN11:SLC29A1:HSP90AB1:SLC35B2:NFKBIE:TMEM151B
rs7501462	17	16818130	TNFRSF13B
rs7508411	19	44100200	RINL:SIRT2:NFKBIB:SARS2:MRPS12:FBXO17
rs753955	13	23191859	TNFRSF19:MIPEP
rs7552664	1	12200554	TNFRSF1B:VPS13D
rs759303	1	221383760	TLR5
rs760114	19	50156803	APOC1:APOC1P1:APOC4:APOC2:CLPTM1:RELB
rs760370	6	44308931	CAPN11:SLC29A1:HSP90AB1:SLC35B2:NFKBIE:TMEM151B:TCTE1
rs7644388	3	103039236	FAM55C:NFKBIZ
rs7657186	4	187231033	TLR3
rs7663239	4	38462245	TLR10:TLR1:TLR6
rs7674640	4	103759828	NFKB1:MANBA
rs7688418	4	38576452	TLR6:FAM114A1:MIR574
rs769177	6	31655590	MCCD1:BAT1:SNORD117:SNORD84:ATP6V1G2:NFKBIL1:LTA:TNF:LTB:LST1:NCR3:AIF1:PRRC2A:SNORA38
rs769178	6	31655493	MCCD1:BAT1:SNORD117:SNORD84:ATP6V1G2:NFKBIL1:LTA:TNF:LTB:LST1:NCR3:AIF1:PRRC2A:SNORA38
rs7695605	4	154854886	TLR2:RNF175
rs7704111	5	118635241	DMXL1:TNFAIP8
rs7751646	6	47419570	TNFRSF21
rs7773773	6	44345893	SLC29A1:HSP90AB1:SLC35B2:NFKBIE:TMEM151B:TCTE1:AARS2
rs7826882	8	22905367	RHOBTB2:TNFRSF10B
rs7830709	8	23118653	TNFRSF10D:TNFRSF10A:LOC389641:CHMP7
rs7834266	8	22954349	RHOBTB2:TNFRSF10B
rs7834281	8	22954380	RHOBTB2:TNFRSF10B
rs7842021	8	23135149	TNFRSF10A:LOC389641:CHMP7
rs7843320	8	23043782	TNFRSF10C:TNFRSF10D
rs7845953	8	22884408	PEBP4:RHOBTB2:TNFRSF10B
rs7852970	9	138940242	TRAF2:FBXW5:C8G:LCN12
rs7863183	9	116682239	TNFSF8
rs7973914	12	6346984	PLEKHG6:TNFRSF1A:SCNN1A:LTBR
rs7984870	13	42044482	TNFSF11
rs7986482	13	42108254	TNFSF11
rs7990075	13	42083780	TNFSF11
rs7993131	13	23195153	TNFRSF19:MIPEP
rs7997831	13	23107236	TNFRSF19
rs7999422	13	23195905	TNFRSF19:MIPEP
rs8001054	13	23138331	TNFRSF19
rs8004470	14	102686871	C14orf73:TNFAIP2:LOC100131366
rs8008371	14	102722942	TNFAIP2:LOC100131366
rs8064661	17	16823389	TNFRSF13B
rs8068222	17	7409412	TNFSF12:TNFSF13:SENP3:EIF4A1:SNORA48:SNORD10:SNORA67:CD68:MPDU1:SOX15:FXR2:SHBG
rs8073177	17	7381308	POLR2A:TNFSF12:TNFSF13:SENP3:EIF4A1:SNORA48:SNORD10:SNORA67:CD68:MPDU1
rs8079130	17	16825685	TNFRSF13B
rs8081126	17	16786087	TNFRSF13B
rs8083014	18	58181567	TNFRSF11A
rs8083511	18	58179635	TNFRSF11A
rs8086340	18	58157958	KIAA1468:TNFRSF11A
rs8089829	18	58182884	TNFRSF11A
rs8092336	18	58187063	TNFRSF11A
rs8095109	18	58208116	TNFRSF11A
rs8100239	19	49944944	CEACAM16:BCL3:CBLC
rs8106574	19	6622142	TNFSF14:C3
rs8124478	20	61776634	GMEB2:STMN3:RTEL1:TNFRSF6B:ARFRP1:ZGPAT
rs8140869	22	40674243	SREBF2:MIR33A:TNFRSF13C:CENPM:LOC339674:SEPT3
rs844644	1	171476118	TNFSF4
rs850632	X	12819487	TLR7:LOC349408:TLR8
rs858526	17	7440107	TNFSF12:TNFSF13:SENP3:EIF4A1:SNORA48:SNORD10:SNORA67:CD68:MPDU1:SOX15:FXR2:SHBG:SAT2
rs876435	8	22929478	RHOBTB2:TNFRSF10B
rs883429	8	22942763	RHOBTB2:TNFRSF10B
rs884205	18	58205837	TNFRSF11A
rs887477	12	6316243	PLEKHG6:TNFRSF1A:SCNN1A:LTBR
rs888342	8	22929546	RHOBTB2:TNFRSF10B
rs890259	11	36431893	PRR5L:TRAF6
rs909253	6	31648292	MCCD1:BAT1:SNORD117:SNORD84:ATP6V1G2:NFKBIL1:LTA:TNF:LTB:LST1:NCR3:AIF1:PRRC2A
rs917580	X	12748855	PRPS2:TLR7
rs9193	19	50188143	APOC4:APOC2:CLPTM1:RELB:CLASRP
rs9267445	6	31591460	HCP5:HCG26:MICB:MCCD1:BAT1:SNORD117:SNORD84:ATP6V1G2:NFKBIL1
rs9267466	6	31600010	MICB:MCCD1:BAT1:SNORD117:SNORD84:ATP6V1G2:NFKBIL1:LTA
rs9267499	6	31645275	MCCD1:BAT1:SNORD117:SNORD84:ATP6V1G2:NFKBIL1:LTA:TNF:LTB:LST1:NCR3:AIF1
rs9267510	6	31674342	NFKBIL1:LTA:TNF:LTB:LST1:NCR3:AIF1:PRRC2A:SNORA38:BAG6
rs9267512	6	31676398	NFKBIL1:LTA:TNF:LTB:LST1:NCR3:AIF1:PRRC2A:SNORA38:BAG6
rs931273	13	42076583	TNFSF11
rs9314261	8	23023383	TNFRSF10B:TNFRSF10C:TNFRSF10D
rs9317882	13	23087023	TNFRSF19
rs9320007	18	58101851	KIAA1468:TNFRSF11A
rs9327091	5	118598071	DMXL1:TNFAIP8
rs9352664	6	79622881	IRAK1BP1
rs9361459	6	79629641	IRAK1BP1
rs9448595	6	79680349	IRAK1BP1:PHIP
rs9473029	6	47308102	TNFRSF21
rs9507130	13	23117960	TNFRSF19
rs9507148	13	23194345	TNFRSF19:MIPEP
rs9510774	13	23026606	TNFRSF19
rs9520823	13	107671565	LIG4:ABHD13:TNFSF13B
rs9520835	13	107754318	TNFSF13B
rs9520842	13	107782011	TNFSF13B
rs9525641	13	42046024	TNFSF11
rs9533147	13	42021925	TNFSF11
rs9533154	13	42038102	TNFSF11
rs9533156	13	42045671	TNFSF11
rs9533165	13	42074111	TNFSF11
rs9533173	13	42084976	TNFSF11
rs9550996	13	23100350	TNFRSF19
rs9553022	13	23104628	TNFRSF19
rs955765	6	79589329	IRAK1BP1
rs9559306	13	107804756	TNFSF13B
rs9566990	13	42062710	TNFSF11
rs9611692	22	40657444	SREBF2:MIR33A:TNFRSF13C:CENPM:LOC339674:SEPT3
rs9623482	22	40690520	TNFRSF13C:CENPM:LOC339674:SEPT3:WBP2NL
rs9644062	8	22976094	RHOBTB2:TNFRSF10B:TNFRSF10C
rs9646629	18	58202179	TNFRSF11A
rs9660710	1	1089205	C1orf159:MIR200B:MIR200A:MIR429:TTLL10:TNFRSF18:TNFRSF4
rs9729550	1	1125105	MIR200B:MIR200A:MIR429:TTLL10:TNFRSF18:TNFRSF4:SDF4:B3GALT6:FAM132A
rs975074	1	171280390	TNFSF18
rs976881	1	12156341	TNFRSF8:TNFRSF1B
rs980455	4	103637989	NFKB1
rs9828	8	23174100	TNFRSF10A:LOC389641:CHMP7:R3HCC1:LOXL2
rs986475	6	31664688	BAT1:SNORD84:ATP6V1G2:NFKBIL1:LTA:TNF:LTB:LST1:NCR3:AIF1:PRRC2A:SNORA38
rs9868605	3	173764124	TNFSF10
rs9881073	3	173666094	GHSR:TNFSF10
rs9881097	3	173668070	GHSR:TNFSF10
rs988242	1	221398024	TLR5
rs9893198	17	16817208	TNFRSF13B
rs9893403	17	16791048	TNFRSF13B
rs9899183	17	7393701	POLR2A:TNFSF12:TNFSF13:SENP3:EIF4A1:SNORA48:SNORD10:SNORA67:CD68:MPDU1:SOX15:FXR2
rs9901643	17	7360548	ZBTB4:AMAC1L3:POLR2A:TNFSF12:TNFSF13:SENP3
rs9901675	17	7425536	TNFSF12:TNFSF13:SENP3:EIF4A1:SNORA48:SNORD10:SNORA67:CD68:MPDU1:SOX15:FXR2:SHBG:SAT2
rs9902027	17	7381708	POLR2A:TNFSF12:TNFSF13:SENP3:EIF4A1:SNORA48:SNORD10:SNORA67:CD68:MPDU1
rs9904866	17	16815110	TNFRSF13B
rs9948182	18	58198469	TNFRSF11A
rs9957719	18	58244469	TNFRSF11A
rs9960450	18	58167855	KIAA1468:TNFRSF11A
rs997476	4	103761053	NFKB1:MANBA
rs9992614	4	187275807	TLR3:FAM149A
rs9996228	4	38453912	TLR10:TLR1:TLR6
